# Supplementary material for: CAVER 3.0: A Tool for the Analysis of Transport Pathways in Dynamic Protein Structures
Source: PLoS Comput Biol. 2012 Oct 18;8(10):e1002708. doi: 10.1371/journal.pcbi.1002708 (PMC3475669; doi:10.1371/journal.pcbi.1002708)
Supplement: Software S1 — CAVER 3.0 package containing CAVER 3.0 executable, source code, license, documentation and examples. The latest release of CAVER 3.0 can be downloaded from http://www.caver.cz. (ZIP) [file pcbi.1002708.s006.zip]

Archive with 2,625 entries (2,203 files):
- caver_3.0/
- caver_3.0/caver/
- caver_3.0/caver/lib/
- caver_3.0/caver/lib/ml.jar
- caver_3.0/caver/lib/kd.jar
- caver_3.0/caver/caver.jar
- caver_3.0/caver/license/
- caver_3.0/caver/bin/
- caver_3.0/caver/bin/rgb.py
- caver_3.0/caver/bin/void_template.py
- caver_3.0/caver/bin/view_timeless.tcl
- caver_3.0/caver/bin/vmd_timeless.bat
- caver_3.0/caver/bin/bottleneck_unknown.png
- caver_3.0/caver/bin/pallette.png
- caver_3.0/caver/bin/summary_comments.txt
- caver_3.0/caver/bin/view.py
- caver_3.0/caver/bin/view_timeless.py
- caver_3.0/caver/bin/vmd.sh
- caver_3.0/caver/bin/atom_radii.csv
- caver_3.0/caver/bin/vmd_load_structure.tcl
- caver_3.0/caver/bin/unknown.png
- caver_3.0/caver/bin/view_plugin.py
- caver_3.0/caver/bin/view.tcl
- caver_3.0/caver/bin/zones.py
- caver_3.0/caver/bin/bottleneck_pallette.png
- caver_3.0/caver/bin/radii.tcl
- caver_3.0/caver/bin/vmd_load_structures.tcl
- caver_3.0/caver/bin/vmd_timeless.sh
- caver_3.0/caver/bin/vmd.bat
- caver_3.0/source_code/
- caver_3.0/source_code/caver/
- caver_3.0/source_code/caver/test/
- caver_3.0/source_code/caver/test/algorithms/
- caver_3.0/source_code/caver/test/algorithms/triangulation/
- caver_3.0/source_code/caver/test/algorithms/triangulation/CircumscribeTest.java
- caver_3.0/source_code/caver/test/caver/
- caver_3.0/source_code/caver/test/caver/ui/
- caver_3.0/source_code/caver/test/caver/ui/OutputlTest.java
- caver_3.0/source_code/caver/test/caver/ui/TestTask.java
- caver_3.0/source_code/caver/test/caver/ui/OutputTester.java
- caver_3.0/source_code/caver/test/caver/ui/Action.java
- caver_3.0/source_code/caver/test/chemistry/
- caver_3.0/source_code/caver/test/chemistry/pdb/
- caver_3.0/source_code/caver/test/chemistry/pdb/PdbInputOutputTest.java
- caver_3.0/source_code/caver/test/clustering/
- caver_3.0/source_code/caver/test/clustering/MatrixComparisonTest.java
- caver_3.0/source_code/caver/test/algorihtms/
- caver_3.0/source_code/caver/test/algorihtms/clustering/
- caver_3.0/source_code/caver/test/algorihtms/clustering/layers/
- caver_3.0/source_code/caver/test/algorihtms/clustering/layers/SphereSegmentIntersectionTest.java
- caver_3.0/source_code/caver/test/geometry/
- caver_3.0/source_code/caver/test/geometry/primitives/
- caver_3.0/source_code/caver/test/geometry/primitives/PlaneTest.java
- caver_3.0/source_code/caver/lib/
- caver_3.0/source_code/caver/lib/ml.jar
- caver_3.0/source_code/caver/lib/kd.jar
- caver_3.0/source_code/caver/lib/junit_4/
- caver_3.0/source_code/caver/lib/junit_4/junit-4.10-sources.jar
- caver_3.0/source_code/caver/lib/junit_4/junit-4.10.jar
- caver_3.0/source_code/caver/lib/junit_4/junit-4.10-javadoc.jar
- caver_3.0/source_code/caver/lib/nblibraries.properties
- caver_3.0/source_code/caver/lib/junit/
- caver_3.0/source_code/caver/lib/junit/junit-3.8.2.jar
- caver_3.0/source_code/caver/lib/junit/junit-3.8.2-api.zip
- caver_3.0/source_code/caver/lib/CopyLibs/
- caver_3.0/source_code/caver/lib/CopyLibs/org-netbeans-modules-java-j2seproject-copylibstask.jar
- caver_3.0/source_code/caver/nbproject/
- caver_3.0/source_code/caver/nbproject/private/
- caver_3.0/source_code/caver/nbproject/private/config.properties
- caver_3.0/source_code/caver/nbproject/private/private.properties
- caver_3.0/source_code/caver/nbproject/private/private.xml
- caver_3.0/source_code/caver/nbproject/build-impl.xml
- caver_3.0/source_code/caver/nbproject/project.properties
- caver_3.0/source_code/caver/nbproject/genfiles.properties
- caver_3.0/source_code/caver/nbproject/project.xml
- caver_3.0/source_code/caver/src/
- caver_3.0/source_code/caver/src/algorithms/
- caver_3.0/source_code/caver/src/algorithms/search/
- caver_3.0/source_code/caver/src/algorithms/search/TunnelComputation.java
- caver_3.0/source_code/caver/src/algorithms/search/DijkstraTunnelComputation.java
- caver_3.0/source_code/caver/src/algorithms/search/VoronoiDiagramSearches.java
- caver_3.0/source_code/caver/src/algorithms/search/TimeCostFunction.java
- caver_3.0/source_code/caver/src/algorithms/search/Voids.java
- caver_3.0/source_code/caver/src/algorithms/search/Void.java
- caver_3.0/source_code/caver/src/algorithms/search/CostFunction.java
- caver_3.0/source_code/caver/src/algorithms/clustering/
- caver_3.0/source_code/caver/src/algorithms/clustering/Line.java
- caver_3.0/source_code/caver/src/algorithms/clustering/GeometryException.java
- caver_3.0/source_code/caver/src/algorithms/clustering/Clustering.java
- caver_3.0/source_code/caver/src/algorithms/clustering/ClusterId.java
- caver_3.0/source_code/caver/src/algorithms/clustering/Matrix.java
- caver_3.0/source_code/caver/src/algorithms/clustering/MutableMatrix.java
- caver_3.0/source_code/caver/src/algorithms/clustering/Cluster.java
- caver_3.0/source_code/caver/src/algorithms/clustering/statistics/
- caver_3.0/source_code/caver/src/algorithms/clustering/statistics/Histogram.java
- caver_3.0/source_code/caver/src/algorithms/clustering/statistics/ClusterAtomContacts.java
- caver_3.0/source_code/caver/src/algorithms/clustering/statistics/StatisticsColumn.java
- caver_3.0/source_code/caver/src/algorithms/clustering/statistics/ClusterStatistics.java
- caver_3.0/source_code/caver/src/algorithms/clustering/statistics/AtomCounter.java
- caver_3.0/source_code/caver/src/algorithms/clustering/RelevanceComparator.java
- caver_3.0/source_code/caver/src/algorithms/clustering/Clusters.java
- caver_3.0/source_code/caver/src/algorithms/clustering/layers/
- caver_3.0/source_code/caver/src/algorithms/clustering/layers/LayeredTunnel.java
- caver_3.0/source_code/caver/src/algorithms/clustering/layers/SphereSegmentIntersection.java~
- caver_3.0/source_code/caver/src/algorithms/clustering/layers/WeightedPoint.java
- caver_3.0/source_code/caver/src/algorithms/clustering/layers/LayeredTunnels.java
- caver_3.0/source_code/caver/src/algorithms/clustering/layers/SphereSegmentIntersection.java
- caver_3.0/source_code/caver/src/algorithms/clustering/layers/AverageSurface.java
- caver_3.0/source_code/caver/src/algorithms/clustering/Clustering.java~
- caver_3.0/source_code/caver/src/algorithms/triangulation/
- caver_3.0/source_code/caver/src/algorithms/triangulation/VoronoiDiagram.java
- caver_3.0/source_code/caver/src/algorithms/triangulation/SphereSpaceTriangulator.java
- caver_3.0/source_code/caver/src/algorithms/triangulation/Circumscribe.java
- caver_3.0/source_code/caver/src/algorithms/triangulation/Gate.java
- caver_3.0/source_code/caver/src/algorithms/triangulation/VE.java
- caver_3.0/source_code/caver/src/algorithms/triangulation/Tetrahedron.java
- caver_3.0/source_code/caver/src/algorithms/triangulation/qhull/
- caver_3.0/source_code/caver/src/algorithms/triangulation/qhull/Triangle.java
- caver_3.0/source_code/caver/src/algorithms/triangulation/qhull/Edge.java
- caver_3.0/source_code/caver/src/algorithms/triangulation/qhull/PickableTetrahedronObject.java
- caver_3.0/source_code/caver/src/algorithms/triangulation/qhull/OptimizedVector.java
- caver_3.0/source_code/caver/src/algorithms/triangulation/qhull/PickableSegmentObject.java
- caver_3.0/source_code/caver/src/algorithms/triangulation/qhull/PickableObject.java
- caver_3.0/source_code/caver/src/algorithms/triangulation/qhull/Vertex.java
- caver_3.0/source_code/caver/src/algorithms/triangulation/qhull/Plane.java
- caver_3.0/source_code/caver/src/algorithms/triangulation/qhull/Tetrahedron.java
- caver_3.0/source_code/caver/src/algorithms/triangulation/qhull/Facet.java
- caver_3.0/source_code/caver/src/algorithms/triangulation/qhull/QuickHull4D.java
- caver_3.0/source_code/caver/src/algorithms/triangulation/qhull/GamutBoundaryPoint.java
- caver_3.0/source_code/caver/src/algorithms/triangulation/qhull/HyperPlane.java
- caver_3.0/source_code/caver/src/algorithms/triangulation/qhull/AlphaTriangle.java
- caver_3.0/source_code/caver/src/algorithms/triangulation/TVE.java
- caver_3.0/source_code/caver/src/upgma/
- caver_3.0/source_code/caver/src/upgma/SortedEdgeStructure.java
- caver_3.0/source_code/caver/src/upgma/EdgeInterval.java
- caver_3.0/source_code/caver/src/upgma/ERep.java
- caver_3.0/source_code/caver/src/upgma/Edge.java
- caver_3.0/source_code/caver/src/upgma/MyFloat.java
- caver_3.0/source_code/caver/src/upgma/DiskSupport.java
- caver_3.0/source_code/caver/src/upgma/Reference.java
- caver_3.0/source_code/caver/src/upgma/PartialValues.java
- caver_3.0/source_code/caver/src/upgma/UPGMA.java
- caver_3.0/source_code/caver/src/upgma/MemoryConstrainedAverageLinkClustering.java
- caver_3.0/source_code/caver/src/upgma/Cluster.java
- caver_3.0/source_code/caver/src/upgma/Tools.java
- caver_3.0/source_code/caver/src/upgma/NaiveUPGMA.java
- caver_3.0/source_code/caver/src/upgma/MyTime.java
- caver_3.0/source_code/caver/src/upgma/SingleRoundUPGMAOptimized.java
- caver_3.0/source_code/caver/src/upgma/MetricRandomGenerator.java
- caver_3.0/source_code/caver/src/upgma/EdgeLoader.java
- caver_3.0/source_code/caver/src/upgma/Item.java
- caver_3.0/source_code/caver/src/upgma/MetricRandomTester.java
- caver_3.0/source_code/caver/src/caver/
- caver_3.0/source_code/caver/src/caver/ui/
- caver_3.0/source_code/caver/src/caver/ui/InvalidArgumentsException.java
- caver_3.0/source_code/caver/src/caver/ui/Visualization.java
- caver_3.0/source_code/caver/src/caver/ui/BoundingBox.java
- caver_3.0/source_code/caver/src/caver/ui/MultipleProteinsBatch.java
- caver_3.0/source_code/caver/src/caver/ui/Statistics.java
- caver_3.0/source_code/caver/src/caver/ui/PalletteGenerator.java
- caver_3.0/source_code/caver/src/caver/ui/graphics/
- caver_3.0/source_code/caver/src/caver/ui/graphics/MapDrawer.java
- caver_3.0/source_code/caver/src/caver/ui/animation/
- caver_3.0/source_code/caver/src/caver/ui/animation/Chain.java
- caver_3.0/source_code/caver/src/caver/ui/animation/PdbTunnelAnimator.java
- caver_3.0/source_code/caver/src/caver/ui/SettingsException.java
- caver_3.0/source_code/caver/src/caver/ui/Launcher.java
- caver_3.0/source_code/caver/src/caver/ui/CalculationException.java
- caver_3.0/source_code/caver/src/caver/Clock.java
- caver_3.0/source_code/caver/src/caver/util/
- caver_3.0/source_code/caver/src/caver/util/Memory.java
- caver_3.0/source_code/caver/src/caver/util/HotSpotWizardMyUtil.java
- caver_3.0/source_code/caver/src/caver/util/FileOperations.java
- caver_3.0/source_code/caver/src/caver/util/Distribution.java
- caver_3.0/source_code/caver/src/caver/util/PdbFileWriter.java
- caver_3.0/source_code/caver/src/caver/util/CaverCounter.java
- caver_3.0/source_code/caver/src/caver/AdvancedCalculationSettings.java
- caver_3.0/source_code/caver/src/caver/Printer.java
- caver_3.0/source_code/caver/src/caver/tunnels/
- caver_3.0/source_code/caver/src/caver/tunnels/TunnelSnapshotAndCostComparator.java
- caver_3.0/source_code/caver/src/caver/tunnels/TunnelCsvComparator.java
- caver_3.0/source_code/caver/src/caver/tunnels/TunnelPriorityComparator.java
- caver_3.0/source_code/caver/src/caver/tunnels/Tunnel.java
- caver_3.0/source_code/caver/src/caver/tunnels/TunnelCostComparator.java
- caver_3.0/source_code/caver/src/caver/tunnels/Tunnels.java
- caver_3.0/source_code/caver/src/caver/LayersSettings.java
- caver_3.0/source_code/caver/src/caver/CalculationSettings.java
- caver_3.0/source_code/caver/src/chemistry/
- caver_3.0/source_code/caver/src/chemistry/UnknownChemicalElementSymbolException.java
- caver_3.0/source_code/caver/src/chemistry/Residue.java
- caver_3.0/source_code/caver/src/chemistry/pdb/
- caver_3.0/source_code/caver/src/chemistry/pdb/PdbLine.java
- caver_3.0/source_code/caver/src/chemistry/pdb/PdbUtil.java
- caver_3.0/source_code/caver/src/chemistry/pdb/PdbFileFactory.java
- caver_3.0/source_code/caver/src/chemistry/pdb/PdbFileProcessor.java
- caver_3.0/source_code/caver/src/chemistry/pdb/PdbFile.java
- caver_3.0/source_code/caver/src/chemistry/pdb/SnapId.java
- caver_3.0/source_code/caver/src/chemistry/pdb/PdbFileImpl.java
- caver_3.0/source_code/caver/src/chemistry/pdb/exceptions/
- caver_3.0/source_code/caver/src/chemistry/pdb/exceptions/ResidueNotFoundException.java
- caver_3.0/source_code/caver/src/chemistry/pdb/exceptions/AtomNotFoundException.java
- caver_3.0/source_code/caver/src/chemistry/pdb/AverageOccupancy.java
- caver_3.0/source_code/caver/src/chemistry/AtomSearchTree.java
- caver_3.0/source_code/caver/src/chemistry/ElementImpl.java
- caver_3.0/source_code/caver/src/chemistry/Atom.java
- caver_3.0/source_code/caver/src/chemistry/MolecularSystem.java
- caver_3.0/source_code/caver/src/chemistry/ResidueId.java
- caver_3.0/source_code/caver/src/chemistry/PeriodicTable.java
- caver_3.0/source_code/caver/src/chemistry/ResidueRange.java
- caver_3.0/source_code/caver/src/chemistry/ChemicalElement.java
- caver_3.0/source_code/caver/src/chemistry/AtomRange.java
- caver_3.0/source_code/caver/src/chemistry/AtomRadii.java
- caver_3.0/source_code/caver/src/chemistry/ResidueStringRange.java
- caver_3.0/source_code/caver/src/geometry/
- caver_3.0/source_code/caver/src/geometry/search/
- caver_3.0/source_code/caver/src/geometry/search/SpaceTree.java
- caver_3.0/source_code/caver/src/geometry/GeometryConstants.java
- caver_3.0/source_code/caver/src/geometry/primitives/
- caver_3.0/source_code/caver/src/geometry/primitives/CollinearPointsException.java
- caver_3.0/source_code/caver/src/geometry/primitives/GeneralSphere.java
- caver_3.0/source_code/caver/src/geometry/primitives/AnnotatedPoint.java
- caver_3.0/source_code/caver/src/geometry/primitives/NumberedSphere.java
- caver_3.0/source_code/caver/src/geometry/primitives/Vertex3f.java
- caver_3.0/source_code/caver/src/geometry/primitives/Circle.java
- caver_3.0/source_code/caver/src/geometry/primitives/Plane.java
- caver_3.0/source_code/caver/src/geometry/primitives/Sphere.java
- caver_3.0/source_code/caver/src/geometry/primitives/Vertex4f.java
- caver_3.0/source_code/caver/src/geometry/primitives/Point.java
- caver_3.0/source_code/caver/src/geometry/primitives/GeneralPoint.java
- caver_3.0/source_code/caver/src/geometry/primitives/NumberedPoint.java
- caver_3.0/source_code/caver/src/geometry/platonic/
- caver_3.0/source_code/caver/src/geometry/platonic/icosahedron.txt
- caver_3.0/source_code/caver/src/geometry/platonic/PlatonicSolid.java
- caver_3.0/source_code/caver/manifest.mf
- caver_3.0/source_code/caver/test_data/
- caver_3.0/source_code/caver/test_data/quick_test_static.arguments
- caver_3.0/source_code/caver/test_data/clustering/
- caver_3.0/source_code/caver/test_data/clustering/1.matrix.edges
- caver_3.0/source_code/caver/test_data/clustering/1.tree.txt
- caver_3.0/source_code/caver/test_data/clustering/1.correct.tree.txt
- caver_3.0/source_code/caver/test_data/guided_example4.arguments
- caver_3.0/source_code/caver/test_data/bin/
- caver_3.0/source_code/caver/test_data/bin/rgb.py
- caver_3.0/source_code/caver/test_data/bin/void_template.py
- caver_3.0/source_code/caver/test_data/bin/view_timeless.tcl
- caver_3.0/source_code/caver/test_data/bin/vmd_timeless.bat
- caver_3.0/source_code/caver/test_data/bin/bottleneck_unknown.png
- caver_3.0/source_code/caver/test_data/bin/pallette.png
- caver_3.0/source_code/caver/test_data/bin/summary_comments.txt
- caver_3.0/source_code/caver/test_data/bin/view.py
- caver_3.0/source_code/caver/test_data/bin/view_timeless.py
- caver_3.0/source_code/caver/test_data/bin/vmd.sh
- caver_3.0/source_code/caver/test_data/bin/atom_radii.csv
- caver_3.0/source_code/caver/test_data/bin/vmd_load_structure.tcl
- caver_3.0/source_code/caver/test_data/bin/unknown.png
- caver_3.0/source_code/caver/test_data/bin/view_plugin.py
- caver_3.0/source_code/caver/test_data/bin/view.tcl
- caver_3.0/source_code/caver/test_data/bin/zones.py
- caver_3.0/source_code/caver/test_data/bin/bottleneck_pallette.png
- caver_3.0/source_code/caver/test_data/bin/radii.tcl
- caver_3.0/source_code/caver/test_data/bin/vmd_load_structures.tcl
- caver_3.0/source_code/caver/test_data/bin/vmd_timeless.sh
- caver_3.0/source_code/caver/test_data/bin/vmd.bat
- caver_3.0/source_code/caver/test_data/QUICK_START/
- caver_3.0/source_code/caver/test_data/QUICK_START/inputs/
- caver_3.0/source_code/caver/test_data/QUICK_START/inputs/4.pdb
- caver_3.0/source_code/caver/test_data/QUICK_START/inputs/config.txt
- caver_3.0/source_code/caver/test_data/QUICK_START/inputs/8.pdb
- caver_3.0/source_code/caver/test_data/QUICK_START/inputs/7.pdb
- caver_3.0/source_code/caver/test_data/QUICK_START/inputs/9.pdb
- caver_3.0/source_code/caver/test_data/QUICK_START/inputs/3.pdb
- caver_3.0/source_code/caver/test_data/QUICK_START/inputs/5.pdb
- caver_3.0/source_code/caver/test_data/QUICK_START/inputs/1.pdb
- caver_3.0/source_code/caver/test_data/QUICK_START/inputs/10.pdb
- caver_3.0/source_code/caver/test_data/QUICK_START/inputs/2.pdb
- caver_3.0/source_code/caver/test_data/QUICK_START/inputs/6.pdb
- caver_3.0/source_code/caver/test_data/QUICK_START/out/
- caver_3.0/source_code/caver/test_data/QUICK_START/out/warnings.txt
- caver_3.0/source_code/caver/test_data/QUICK_START/out/data/
- caver_3.0/source_code/caver/test_data/QUICK_START/out/data/times.txt
- caver_3.0/source_code/caver/test_data/QUICK_START/out/data/clusters/
- caver_3.0/source_code/caver/test_data/QUICK_START/out/data/clusters/tun_cl_002.pdb
- caver_3.0/source_code/caver/test_data/QUICK_START/out/data/clusters/tun_cl_001.pdb
- caver_3.0/source_code/caver/test_data/QUICK_START/out/data/tunnels/
- caver_3.0/source_code/caver/test_data/QUICK_START/out/data/tunnels/tunnels_6.pdb.obj
- caver_3.0/source_code/caver/test_data/QUICK_START/out/data/tunnels/tunnels_1.pdb.obj
- caver_3.0/source_code/caver/test_data/QUICK_START/out/data/tunnels/tunnels_10.pdb.obj
- caver_3.0/source_code/caver/test_data/QUICK_START/out/data/tunnels/tunnels_4.pdb.obj
- caver_3.0/source_code/caver/test_data/QUICK_START/out/data/tunnels/tunnels_8.pdb.obj
- caver_3.0/source_code/caver/test_data/QUICK_START/out/data/tunnels/tunnels_2.pdb.obj
- caver_3.0/source_code/caver/test_data/QUICK_START/out/data/tunnels/tunnels_7.pdb.obj
- caver_3.0/source_code/caver/test_data/QUICK_START/out/data/tunnels/tunnels_3.pdb.obj
- caver_3.0/source_code/caver/test_data/QUICK_START/out/data/tunnels/tunnels_9.pdb.obj
- caver_3.0/source_code/caver/test_data/QUICK_START/out/data/tunnels/tunnels_5.pdb.obj
- caver_3.0/source_code/caver/test_data/QUICK_START/out/data/end_zone.pdb
- caver_3.0/source_code/caver/test_data/QUICK_START/out/data/start_zone.pdb
- caver_3.0/source_code/caver/test_data/QUICK_START/out/data/trajectory.pdb
- caver_3.0/source_code/caver/test_data/QUICK_START/out/data/tunnel_edges/
- caver_3.0/source_code/caver/test_data/QUICK_START/out/data/tree.txt
- caver_3.0/source_code/caver/test_data/QUICK_START/out/data/clusters_timeless/
[truncated: 2,325 more entries]
