# Supplementary material for: CAVER 3.0: A Tool for the Analysis of Transport Pathways in Dynamic Protein Structures
Source: PLoS Comput Biol. 2012 Oct 18;8(10):e1002708. doi: 10.1371/journal.pcbi.1002708 (PMC3475669; doi:10.1371/journal.pcbi.1002708)
Supplement: Software S1 — CAVER 3.0 package containing CAVER 3.0 executable, source code, license, documentation and examples. The latest release of CAVER 3.0 can be downloaded from http://www.caver.cz. (ZIP) [file pcbi.1002708.s006.zip › caver_3.0/caver/bin/rgb.py]

from pymol import cmd
cmd.set_color('caver1',[0.0,0.0,1.0])
cmd.set_color('caver2',[0.0,1.0,0.0])
cmd.set_color('caver3',[1.0,0.0,0.0])
cmd.set_color('caver4',[0.0,1.0,1.0])
cmd.set_color('caver5',[1.0,1.0,0.0])
cmd.set_color('caver6',[1.0,0.0,1.0])
cmd.set_color('caver7',[0.71,0.71,0.97])
cmd.set_color('caver8',[0.5,0.99,0.42])
cmd.set_color('caver9',[0.99,0.5,0.42])
cmd.set_color('caver10',[0.21,0.5,0.85])
cmd.set_color('caver11',[0.5,0.06,0.87])
cmd.set_color('caver12',[0.0,0.87,0.5])
cmd.set_color('caver13',[0.86,0.01,0.5])
cmd.set_color('caver14',[0.58,0.82,0.0])
cmd.set_color('caver15',[0.89,0.89,0.6])
cmd.set_color('caver16',[1.0,0.41,0.84])
cmd.set_color('caver17',[0.41,1.0,0.85])
cmd.set_color('caver18',[0.87,0.49,0.0])
cmd.set_color('caver19',[0.62,0.42,0.69])
cmd.set_color('caver20',[0.66,0.67,0.35])
cmd.set_color('caver21',[0.4,0.71,0.62])
cmd.set_color('caver22',[0.32,1.0,0.13])
cmd.set_color('caver23',[0.72,0.3,1.0])
cmd.set_color('caver24',[1.0,0.82,0.28])
cmd.set_color('caver25',[0.96,0.21,0.25])
cmd.set_color('caver26',[0.24,0.22,1.0])
cmd.set_color('caver27',[0.0,0.74,0.79])
cmd.set_color('caver28',[0.4,0.71,1.0])
cmd.set_color('caver29',[0.75,1.0,0.2])
cmd.set_color('caver30',[0.79,0.07,0.79])
cmd.set_color('caver31',[0.87,0.29,0.6])
cmd.set_color('caver32',[0.14,1.0,0.73])
cmd.set_color('caver33',[0.45,0.42,1.0])
cmd.set_color('caver34',[0.86,0.59,0.66])
cmd.set_color('caver35',[0.61,0.89,0.66])
cmd.set_color('caver36',[0.0,0.36,0.99])
cmd.set_color('caver37',[0.86,0.77,0.03])
cmd.set_color('caver38',[0.23,0.99,0.39])
cmd.set_color('caver39',[1.0,0.26,0.0])
cmd.set_color('caver40',[0.0,0.98,0.27])
cmd.set_color('caver41',[0.15,0.79,1.0])
cmd.set_color('caver42',[0.53,0.62,0.81])
cmd.set_color('caver43',[0.88,0.61,0.22])
cmd.set_color('caver44',[0.75,0.47,0.47])
cmd.set_color('caver45',[0.73,0.89,0.42])
cmd.set_color('caver46',[0.34,0.94,0.6])
cmd.set_color('caver47',[0.77,0.49,0.87])
cmd.set_color('caver48',[0.49,0.85,0.22])
cmd.set_color('caver49',[0.69,0.0,1.0])
cmd.set_color('caver50',[1.0,0.1,0.68])
cmd.set_color('caver51',[0.24,0.78,0.78])
cmd.set_color('caver52',[0.94,0.23,0.99])
cmd.set_color('caver53',[0.87,0.7,0.46])
cmd.set_color('caver54',[0.01,0.6,1.0])
cmd.set_color('caver55',[0.33,0.0,1.0])
cmd.set_color('caver56',[1.0,0.42,0.17])
cmd.set_color('caver57',[0.61,0.89,0.89])
cmd.set_color('caver58',[0.99,0.0,0.32])
cmd.set_color('caver59',[0.22,0.99,0.96])
cmd.set_color('caver60',[0.49,0.28,0.83])
cmd.set_color('caver61',[0.48,0.77,0.43])
cmd.set_color('caver62',[1.0,0.17,0.47])
cmd.set_color('caver63',[0.91,1.0,0.36])
cmd.set_color('caver64',[0.76,0.28,0.78])
cmd.set_color('caver65',[0.7,0.79,0.18])
cmd.set_color('caver66',[0.57,1.0,0.1])
cmd.set_color('caver67',[0.79,0.97,0.0])
cmd.set_color('caver68',[0.4,0.47,0.79])
cmd.set_color('caver69',[0.19,0.81,0.56])
cmd.set_color('caver70',[0.88,0.33,0.4])
cmd.set_color('caver71',[0.62,0.53,1.0])
cmd.set_color('caver72',[1.0,0.45,0.62])
cmd.set_color('caver73',[0.43,0.8,0.81])
cmd.set_color('caver74',[1.0,0.73,0.65])
cmd.set_color('caver75',[0.91,0.64,0.84])
cmd.set_color('caver76',[1.0,0.63,0.06])
cmd.set_color('caver77',[0.44,0.19,1.0])
cmd.set_color('caver78',[0.94,0.97,0.18])
cmd.set_color('caver79',[0.23,0.61,1.0])
cmd.set_color('caver80',[0.89,0.41,1.0])
cmd.set_color('caver81',[0.05,0.18,0.99])
cmd.set_color('caver82',[0.33,0.64,0.84])
cmd.set_color('caver83',[0.94,0.24,0.8])
cmd.set_color('caver84',[0.26,0.4,1.0])
cmd.set_color('caver85',[0.01,0.93,0.83])
cmd.set_color('caver86',[0.13,0.99,0.13])
cmd.set_color('caver87',[0.42,0.91,0.0])
cmd.set_color('caver88',[0.66,0.16,0.88])
cmd.set_color('caver89',[0.78,0.13,0.62])
cmd.set_color('caver90',[0.37,0.9,1.0])
cmd.set_color('caver91',[0.13,0.99,0.54])
cmd.set_color('caver92',[0.74,1.0,0.59])
cmd.set_color('caver93',[0.32,0.84,0.45])
cmd.set_color('caver94',[1.0,0.86,0.46])
cmd.set_color('caver95',[0.96,0.0,0.82])
cmd.set_color('caver96',[0.04,0.57,0.82])
cmd.set_color('caver97',[0.62,0.4,0.88])
cmd.set_color('caver98',[0.86,0.42,0.73])
cmd.set_color('caver99',[0.85,0.08,0.96])
cmd.set_color('caver100',[0.82,0.79,0.31])
cmd.set_color('caver101',[0.05,0.86,0.67])
cmd.set_color('caver102',[0.37,0.96,0.29])
cmd.set_color('caver103',[0.61,0.95,0.29])
cmd.set_color('caver104',[0.48,0.99,0.69])
cmd.set_color('caver105',[0.82,0.48,0.31])
cmd.set_color('caver106',[1.0,0.08,0.15])
cmd.set_color('caver107',[0.63,0.0,0.78])
cmd.set_color('caver108',[0.78,0.62,0.07])
cmd.set_color('caver109',[1.0,0.65,0.34])
cmd.set_color('caver110',[0.55,0.77,1.0])
cmd.set_color('caver111',[1.0,0.82,0.11])
cmd.set_color('caver112',[0.16,0.05,0.99])
cmd.set_color('caver113',[0.48,0.88,0.55])
cmd.set_color('caver114',[0.63,0.8,0.52])
cmd.set_color('caver115',[0.98,0.61,0.54])
cmd.set_color('caver116',[0.34,0.3,0.9])
cmd.set_color('caver117',[0.14,0.68,0.88])
cmd.set_color('caver118',[0.27,0.94,0.81])
cmd.set_color('caver119',[0.11,0.48,0.99])
cmd.set_color('caver120',[0.0,0.84,0.97])
cmd.set_color('caver121',[0.88,0.0,0.66])
cmd.set_color('caver122',[0.71,0.31,0.63])
cmd.set_color('caver123',[1.0,0.54,0.75])
cmd.set_color('caver124',[0.56,0.3,1.0])
cmd.set_color('caver125',[0.45,0.57,0.94])
cmd.set_color('caver126',[0.13,0.69,0.72])
cmd.set_color('caver127',[0.22,0.98,0.0])
cmd.set_color('caver128',[1.0,0.33,0.51])
cmd.set_color('caver129',[0.57,0.11,1.0])
cmd.set_color('caver130',[0.78,0.8,0.54])
cmd.set_color('caver131',[0.67,0.16,0.73])
cmd.set_color('caver132',[0.05,1.0,0.42])
cmd.set_color('caver133',[0.75,0.46,0.63])
cmd.set_color('caver134',[0.6,0.8,0.33])
cmd.set_color('caver135',[0.14,0.32,0.94])
cmd.set_color('caver136',[0.59,1.0,0.55])
cmd.set_color('caver137',[0.85,0.85,0.17])
cmd.set_color('caver138',[0.28,0.79,0.92])
cmd.set_color('caver139',[0.78,0.58,1.0])
cmd.set_color('caver140',[0.14,0.88,0.88])
cmd.set_color('caver141',[1.0,0.36,0.32])
cmd.set_color('caver142',[0.89,0.44,0.51])
cmd.set_color('caver143',[0.85,0.18,0.5])
cmd.set_color('caver144',[0.73,0.65,0.21])
cmd.set_color('caver145',[1.0,0.3,0.67])
cmd.set_color('caver146',[0.61,0.99,0.77])
cmd.set_color('caver147',[0.7,0.72,0.0])
cmd.set_color('caver148',[0.0,1.0,0.63])
cmd.set_color('caver149',[0.23,0.94,0.24])
cmd.set_color('caver150',[0.81,0.22,0.91])
cmd.set_color('caver151',[0.28,0.66,0.7])
cmd.set_color('caver152',[0.68,0.91,0.08])
cmd.set_color('caver153',[0.42,0.59,0.72])
cmd.set_color('caver154',[1.0,0.41,0.02])
cmd.set_color('caver155',[0.8,0.62,0.35])
cmd.set_color('caver156',[0.5,0.8,0.68])
cmd.set_color('caver157',[0.35,0.83,0.69])
cmd.set_color('caver158',[0.36,0.99,0.46])
cmd.set_color('caver159',[0.98,0.13,0.89])
cmd.set_color('caver160',[1.0,0.01,0.56])
cmd.set_color('caver161',[0.67,0.6,0.88])
cmd.set_color('caver162',[0.99,0.7,0.2])
cmd.set_color('caver163',[0.86,0.35,0.87])
cmd.set_color('caver164',[0.14,0.89,0.44])
cmd.set_color('caver165',[0.99,0.53,0.27])
cmd.set_color('caver166',[0.87,0.48,0.15])
cmd.set_color('caver167',[0.58,0.75,0.86])
cmd.set_color('caver168',[0.84,0.58,0.52])
cmd.set_color('caver169',[0.85,0.99,0.49])
cmd.set_color('caver170',[0.62,0.29,0.76])
cmd.set_color('caver171',[0.74,0.44,1.0])
cmd.set_color('caver172',[0.49,1.0,0.22])
cmd.set_color('caver173',[0.32,0.52,0.94])
cmd.set_color('caver174',[0.92,0.51,0.9])
cmd.set_color('caver175',[0.93,0.12,0.36])
cmd.set_color('caver176',[0.47,0.0,0.99])
cmd.set_color('caver177',[0.95,0.29,0.14])
cmd.set_color('caver178',[0.91,0.9,0.03])
cmd.set_color('caver179',[0.21,0.89,0.68])
cmd.set_color('caver180',[0.86,0.85,0.43])
cmd.set_color('caver181',[0.73,0.14,1.0])
cmd.set_color('caver182',[0.54,0.49,0.8])
cmd.set_color('caver183',[0.87,0.15,0.71])
cmd.set_color('caver184',[0.74,0.68,0.47])
cmd.set_color('caver185',[0.33,0.13,0.94])
cmd.set_color('caver186',[0.77,1.0,0.34])
cmd.set_color('caver187',[0.73,0.01,0.68])
cmd.set_color('caver188',[0.47,0.89,0.91])
cmd.set_color('caver189',[0.56,0.65,0.95])
cmd.set_color('caver190',[0.01,0.46,0.89])
cmd.set_color('caver191',[0.99,0.74,0.51])
cmd.set_color('caver192',[0.34,1.0,0.72])
cmd.set_color('caver193',[0.64,1.0,0.42])
cmd.set_color('caver194',[0.02,0.71,0.93])
cmd.set_color('caver195',[0.72,0.88,0.28])
cmd.set_color('caver196',[0.72,0.41,0.78])
cmd.set_color('caver197',[0.46,0.88,0.36])
cmd.set_color('caver198',[0.97,0.2,0.59])
cmd.set_color('caver199',[0.79,0.35,0.51])
cmd.set_color('caver200',[0.99,0.13,0.03])
cmd.set_color('caver201',[0.88,0.7,0.59])
cmd.set_color('caver202',[0.52,0.89,0.77])
cmd.set_color('caver203',[0.83,0.72,0.16])
cmd.set_color('caver204',[0.58,0.82,0.14])
cmd.set_color('caver205',[0.12,0.94,0.32])
cmd.set_color('caver206',[0.86,0.92,0.28])
cmd.set_color('caver207',[0.89,0.39,0.24])
cmd.set_color('caver208',[0.1,1.0,0.91])
cmd.set_color('caver209',[0.0,0.99,0.14])
cmd.set_color('caver210',[0.25,0.93,0.51])
cmd.set_color('caver211',[0.99,0.75,0.0])
cmd.set_color('caver212',[0.57,0.88,0.43])
cmd.set_color('caver213',[0.42,0.91,0.13])
cmd.set_color('caver214',[0.32,0.79,0.57])
cmd.set_color('caver215',[0.62,0.04,0.9])
cmd.set_color('caver216',[0.3,0.42,0.86])
cmd.set_color('caver217',[0.53,0.19,0.9])
cmd.set_color('caver218',[0.11,0.81,0.77])
cmd.set_color('caver219',[0.86,0.54,0.78])
cmd.set_color('caver220',[0.76,0.84,0.0])
cmd.set_color('caver221',[0.48,0.4,0.87])
cmd.set_color('caver222',[0.89,0.62,0.0])
cmd.set_color('caver223',[0.71,0.96,0.71])
cmd.set_color('caver224',[0.46,0.71,0.89])
cmd.set_color('caver225',[0.99,0.04,0.44])
cmd.set_color('caver226',[0.44,1.0,0.55])
cmd.set_color('caver227',[0.64,0.99,0.0])
cmd.set_color('caver228',[0.84,1.0,0.11])
cmd.set_color('caver229',[0.2,0.61,0.79])
cmd.set_color('caver230',[0.11,0.91,1.0])
cmd.set_color('caver231',[0.9,0.09,0.58])
cmd.set_color('caver232',[0.96,0.76,0.39])
cmd.set_color('caver233',[0.7,0.77,0.39])
cmd.set_color('caver234',[0.99,0.25,0.37])
cmd.set_color('caver235',[0.76,0.0,0.9])
cmd.set_color('caver236',[0.98,0.51,0.09])
cmd.set_color('caver237',[1.0,0.29,0.89])
cmd.set_color('caver238',[0.12,0.66,0.99])
cmd.set_color('caver239',[0.62,0.41,1.0])
cmd.set_color('caver240',[0.36,0.88,0.87])
cmd.set_color('caver241',[0.94,0.65,0.73])
cmd.set_color('caver242',[0.38,0.71,0.74])
cmd.set_color('caver243',[0.62,0.28,0.9])
cmd.set_color('caver244',[0.74,0.35,0.89])
cmd.set_color('caver245',[0.91,0.6,0.41])
cmd.set_color('caver246',[0.84,0.3,1.0])
cmd.set_color('caver247',[0.91,0.71,0.28])
cmd.set_color('caver248',[0.54,0.49,0.93])
cmd.set_color('caver249',[0.86,0.29,0.72])
cmd.set_color('caver250',[0.01,0.74,0.67])
cmd.set_color('caver251',[0.24,0.88,1.0])
cmd.set_color('caver252',[0.7,0.89,0.56])
cmd.set_color('caver253',[0.71,0.57,0.42])
cmd.set_color('caver254',[0.23,1.0,0.62])
cmd.set_color('caver255',[0.98,0.94,0.29])
cmd.set_color('caver256',[0.59,0.72,0.43])
cmd.set_color('caver257',[0.48,0.76,0.55])
cmd.set_color('caver258',[0.88,0.14,0.84])
cmd.set_color('caver259',[0.44,0.31,0.96])
cmd.set_color('caver260',[0.12,0.57,0.91])
cmd.set_color('caver261',[0.35,1.0,0.0])
cmd.set_color('caver262',[0.63,0.21,0.99])
cmd.set_color('caver263',[0.66,0.51,0.8])
cmd.set_color('caver264',[0.53,0.37,0.77])
cmd.set_color('caver265',[0.51,0.99,0.0])
cmd.set_color('caver266',[0.88,0.48,0.63])
cmd.set_color('caver267',[0.21,0.75,0.67])
cmd.set_color('caver268',[0.8,0.61,0.89])
cmd.set_color('caver269',[0.33,0.99,0.93])
cmd.set_color('caver270',[0.98,0.41,0.73])
cmd.set_color('caver271',[0.59,0.11,0.8])
cmd.set_color('caver272',[0.4,0.91,0.77])
cmd.set_color('caver273',[0.31,0.53,0.79])
cmd.set_color('caver274',[0.28,0.9,0.35])
cmd.set_color('caver275',[0.78,0.23,0.68])
cmd.set_color('caver276',[0.1,0.88,0.56])
cmd.set_color('caver277',[0.52,0.89,0.06])
cmd.set_color('caver278',[0.9,0.8,0.53])
cmd.set_color('caver279',[0.44,0.89,0.65])
cmd.set_color('caver280',[0.53,0.97,0.85])
cmd.set_color('caver281',[0.65,0.91,0.19])
cmd.set_color('caver282',[0.64,0.73,0.25])
cmd.set_color('caver283',[0.97,0.11,1.0])
cmd.set_color('caver284',[0.85,0.5,0.42])
cmd.set_color('caver285',[0.3,0.68,0.94])
cmd.set_color('caver286',[0.75,0.17,0.81])
cmd.set_color('caver287',[0.41,0.21,0.89])
cmd.set_color('caver288',[0.99,0.1,0.26])
cmd.set_color('caver289',[0.94,0.72,0.1])
cmd.set_color('caver290',[0.97,0.55,0.64])
cmd.set_color('caver291',[0.92,0.39,0.09])
cmd.set_color('caver292',[0.03,0.99,0.74])
cmd.set_color('caver293',[0.99,0.19,0.13])
cmd.set_color('caver294',[0.76,0.5,0.73])
cmd.set_color('caver295',[0.24,0.6,0.89])
cmd.set_color('caver296',[0.92,0.44,0.36])
cmd.set_color('caver297',[0.65,0.8,0.94])
cmd.set_color('caver298',[0.0,0.99,0.52])
cmd.set_color('caver299',[0.9,0.6,0.11])
cmd.set_color('caver300',[0.14,0.42,0.9])
cmd.set_color('caver301',[0.33,0.75,0.83])
cmd.set_color('caver302',[0.51,0.73,0.77])
cmd.set_color('caver303',[0.05,0.82,0.87])
cmd.set_color('caver304',[0.45,0.81,0.99])
cmd.set_color('caver305',[0.71,0.69,0.12])
cmd.set_color('caver306',[0.11,1.0,0.0])
cmd.set_color('caver307',[0.99,0.58,0.18])
cmd.set_color('caver308',[0.61,1.0,0.65])
cmd.set_color('caver309',[0.81,0.37,0.65])
cmd.set_color('caver310',[0.9,0.28,0.49])
cmd.set_color('caver311',[0.36,0.61,1.0])
cmd.set_color('caver312',[0.44,0.57,0.82])
cmd.set_color('caver313',[0.97,0.0,0.71])
cmd.set_color('caver314',[1.0,0.14,0.78])
cmd.set_color('caver315',[0.22,0.51,0.99])
cmd.set_color('caver316',[0.92,0.01,0.92])
cmd.set_color('caver317',[0.74,0.99,0.48])
cmd.set_color('caver318',[0.1,0.78,0.62])
cmd.set_color('caver319',[1.0,0.93,0.09])
cmd.set_color('caver320',[0.67,0.49,0.91])
cmd.set_color('caver321',[0.18,0.78,0.88])
cmd.set_color('caver322',[0.92,0.78,0.21])
cmd.set_color('caver323',[0.76,0.11,0.9])
cmd.set_color('caver324',[0.91,0.3,0.3])
cmd.set_color('caver325',[0.79,0.56,0.26])
cmd.set_color('caver326',[0.18,1.0,0.84])
cmd.set_color('caver327',[0.42,0.9,0.46])
cmd.set_color('caver328',[0.67,0.8,0.08])
cmd.set_color('caver329',[0.79,0.91,0.63])
cmd.set_color('caver330',[0.92,0.37,0.65])
cmd.set_color('caver331',[0.4,0.04,0.92])
cmd.set_color('caver332',[0.36,0.37,0.99])
cmd.set_color('caver333',[0.35,0.26,1.0])
cmd.set_color('caver334',[0.4,0.78,0.49])
cmd.set_color('caver335',[0.17,0.91,0.78])
cmd.set_color('caver336',[0.78,0.9,0.09])
cmd.set_color('caver337',[0.1,0.96,0.64])
cmd.set_color('caver338',[0.99,0.5,0.52])
cmd.set_color('caver339',[0.01,0.48,1.0])
cmd.set_color('caver340',[0.93,0.87,0.35])
cmd.set_color('caver341',[0.75,0.7,0.31])
cmd.set_color('caver342',[0.97,0.21,0.7])
cmd.set_color('caver343',[0.9,0.55,0.31])
cmd.set_color('caver344',[0.41,0.48,0.9])
cmd.set_color('caver345',[0.24,0.34,0.91])
cmd.set_color('caver346',[0.24,0.69,0.84])
cmd.set_color('caver347',[0.77,0.78,0.1])
cmd.set_color('caver348',[0.66,1.0,0.14])
cmd.set_color('caver349',[0.92,0.8,0.63])
cmd.set_color('caver350',[0.58,0.0,1.0])
cmd.set_color('caver351',[0.0,0.81,0.59])
cmd.set_color('caver352',[1.0,0.39,0.42])
cmd.set_color('caver353',[0.43,1.0,0.07])
cmd.set_color('caver354',[0.54,0.92,0.17])
cmd.set_color('caver355',[0.68,0.62,1.0])
cmd.set_color('caver356',[0.9,1.0,0.0])
cmd.set_color('caver357',[0.87,0.19,0.62])
cmd.set_color('caver358',[0.57,0.21,0.8])
cmd.set_color('caver359',[0.69,0.08,0.83])
cmd.set_color('caver360',[0.8,0.9,0.5])
cmd.set_color('caver361',[0.33,0.92,0.2])
cmd.set_color('caver362',[1.0,0.88,0.2])
cmd.set_color('caver363',[0.0,0.84,0.76])
cmd.set_color('caver364',[0.89,0.05,0.76])
cmd.set_color('caver365',[0.59,0.89,0.54])
cmd.set_color('caver366',[0.87,0.45,0.83])
cmd.set_color('caver367',[0.1,0.99,0.23])
cmd.set_color('caver368',[0.15,0.16,0.99])
cmd.set_color('caver369',[0.47,0.1,0.96])
cmd.set_color('caver370',[0.85,0.18,1.0])
cmd.set_color('caver371',[0.85,0.0,0.84])
cmd.set_color('caver372',[1.0,0.86,0.01])
cmd.set_color('caver373',[0.92,0.93,0.45])
cmd.set_color('caver374',[0.89,0.22,0.4])
cmd.set_color('caver375',[1.0,0.11,0.55])
cmd.set_color('caver376',[0.25,0.11,1.0])
cmd.set_color('caver377',[0.38,0.79,0.91])
cmd.set_color('caver378',[0.8,0.77,0.43])
cmd.set_color('caver379',[0.78,0.24,0.57])
cmd.set_color('caver380',[0.92,0.11,0.48])
cmd.set_color('caver381',[0.99,0.65,0.45])
cmd.set_color('caver382',[0.94,0.34,0.8])
cmd.set_color('caver383',[0.95,0.33,0.97])
cmd.set_color('caver384',[0.07,0.66,0.8])
cmd.set_color('caver385',[0.47,0.97,0.32])
cmd.set_color('caver386',[0.99,0.55,0.0])
cmd.set_color('caver387',[0.99,0.3,0.23])
cmd.set_color('caver388',[0.81,0.41,0.93])
cmd.set_color('caver389',[0.22,0.72,0.99])
cmd.set_color('caver390',[0.53,0.93,0.62])
cmd.set_color('caver391',[0.42,0.81,0.6])
cmd.set_color('caver392',[0.81,0.4,0.43])
cmd.set_color('caver393',[0.91,0.25,0.9])
cmd.set_color('caver394',[0.53,0.56,1.0])
cmd.set_color('caver395',[0.75,0.88,0.19])
cmd.set_color('caver396',[0.72,0.24,0.87])
cmd.set_color('caver397',[0.64,0.9,0.36])
cmd.set_color('caver398',[0.84,0.23,0.81])
cmd.set_color('caver399',[0.02,0.93,0.93])
cmd.set_color('caver400',[0.24,0.98,0.72])
cmd.set_color('caver401',[0.15,0.99,0.45])
cmd.set_color('caver402',[0.59,0.83,0.23])
cmd.set_color('caver403',[0.85,1.0,0.21])
cmd.set_color('caver404',[0.26,0.89,0.9])
cmd.set_color('caver405',[0.81,0.57,0.16])
cmd.set_color('caver406',[0.55,0.38,0.94])
cmd.set_color('caver407',[0.07,0.08,1.0])
cmd.set_color('caver408',[0.8,0.88,0.35])
cmd.set_color('caver409',[0.81,0.02,0.59])
cmd.set_color('caver410',[0.85,0.5,0.98])
cmd.set_color('caver411',[0.31,0.85,0.79])
cmd.set_color('caver412',[0.4,0.51,1.0])
cmd.set_color('caver413',[0.05,0.28,0.97])
cmd.set_color('caver414',[0.27,0.87,0.59])
cmd.set_color('caver415',[0.64,0.69,0.91])
cmd.set_color('caver416',[0.98,0.0,0.22])
cmd.set_color('caver417',[0.79,0.01,1.0])
cmd.set_color('caver418',[1.0,0.51,0.84])
cmd.set_color('caver419',[0.79,0.78,0.22])
cmd.set_color('caver420',[0.39,1.0,0.19])
cmd.set_color('caver421',[0.47,0.51,0.73])
cmd.set_color('caver422',[0.54,0.88,0.3])
cmd.set_color('caver423',[0.57,0.57,0.89])
cmd.set_color('caver424',[0.68,0.4,0.62])
cmd.set_color('caver425',[0.81,0.69,0.0])
cmd.set_color('caver426',[0.0,0.55,0.91])
cmd.set_color('caver427',[0.75,0.1,0.71])
cmd.set_color('caver428',[0.31,0.74,0.65])
cmd.set_color('caver429',[0.66,0.93,0.49])
cmd.set_color('caver430',[0.69,0.35,0.71])
cmd.set_color('caver431',[0.69,1.0,0.28])
cmd.set_color('caver432',[0.81,0.48,0.55])
cmd.set_color('caver433',[0.92,0.41,0.9])
cmd.set_color('caver434',[0.34,0.79,1.0])
cmd.set_color('caver435',[0.01,0.91,0.59])
cmd.set_color('caver436',[0.91,0.49,0.24])
cmd.set_color('caver437',[0.16,0.39,1.0])
cmd.set_color('caver438',[0.84,0.71,0.36])
cmd.set_color('caver439',[0.55,0.81,0.6])
cmd.set_color('caver440',[0.51,0.8,0.91])
cmd.set_color('caver441',[0.23,0.98,0.15])
cmd.set_color('caver442',[0.71,0.99,0.06])
cmd.set_color('caver443',[0.39,0.37,0.85])
cmd.set_color('caver444',[0.53,0.2,1.0])
cmd.set_color('caver445',[0.62,0.71,1.0])
cmd.set_color('caver446',[0.37,0.87,0.54])
cmd.set_color('caver447',[0.09,0.97,0.82])
cmd.set_color('caver448',[0.58,1.0,0.21])
cmd.set_color('caver449',[0.41,0.87,0.27])
cmd.set_color('caver450',[1.0,0.0,0.1])
cmd.set_color('caver451',[0.49,0.7,1.0])
cmd.set_color('caver452',[0.95,0.65,0.63])
cmd.set_color('caver453',[0.81,0.36,0.79])
cmd.set_color('caver454',[0.72,0.78,0.27])
cmd.set_color('caver455',[0.69,0.25,0.7])
cmd.set_color('caver456',[0.9,0.16,0.93])
cmd.set_color('caver457',[0.92,0.5,0.71])
cmd.set_color('caver458',[0.39,0.08,1.0])
cmd.set_color('caver459',[0.28,0.99,0.31])
cmd.set_color('caver460',[0.92,0.36,0.55])
cmd.set_color('caver461',[0.96,0.63,0.26])
cmd.set_color('caver462',[0.84,0.94,0.41])
cmd.set_color('caver463',[0.39,0.65,0.91])
cmd.set_color('caver464',[0.16,0.73,0.79])
cmd.set_color('caver465',[0.93,1.0,0.09])
cmd.set_color('caver466',[0.1,0.77,0.92])
cmd.set_color('caver467',[0.0,0.93,0.36])
cmd.set_color('caver468',[0.61,0.9,0.77])
cmd.set_color('caver469',[0.98,0.81,0.57])
cmd.set_color('caver470',[0.18,0.91,0.59])
cmd.set_color('caver471',[0.91,0.82,0.09])
cmd.set_color('caver472',[0.26,0.31,1.0])
cmd.set_color('caver473',[0.54,0.81,0.49])
cmd.set_color('caver474',[0.23,0.87,0.44])
cmd.set_color('caver475',[0.14,0.84,0.68])
cmd.set_color('caver476',[0.67,0.33,0.83])
cmd.set_color('caver477',[0.6,0.91,0.02])
cmd.set_color('caver478',[0.66,0.09,0.97])
cmd.set_color('caver479',[0.1,0.49,0.86])
cmd.set_color('caver480',[1.0,0.33,0.07])
cmd.set_color('caver481',[0.71,0.82,0.48])
cmd.set_color('caver482',[0.08,0.9,0.75])
cmd.set_color('caver483',[0.37,0.92,0.38])
cmd.set_color('caver484',[0.81,0.67,0.52])
cmd.set_color('caver485',[0.3,0.91,0.7])
cmd.set_color('caver486',[0.82,0.68,0.24])
cmd.set_color('caver487',[0.44,0.66,0.8])
cmd.set_color('caver488',[0.5,0.8,0.34])
cmd.set_color('caver489',[0.07,0.37,0.93])
cmd.set_color('caver490',[0.23,0.44,0.92])
cmd.set_color('caver491',[0.91,0.54,0.48])
cmd.set_color('caver492',[0.4,1.0,0.64])
cmd.set_color('caver493',[0.05,0.64,0.89])
cmd.set_color('caver494',[0.07,0.94,0.49])
cmd.set_color('caver495',[0.73,0.0,0.79])
cmd.set_color('caver496',[0.53,0.29,0.91])
cmd.set_color('caver497',[0.62,0.43,0.79])
cmd.set_color('caver498',[0.62,0.81,0.42])
cmd.set_color('caver499',[0.57,0.96,0.37])
cmd.set_color('caver500',[0.8,0.62,0.44])
cmd.set_color('caver501',[0.55,0.81,0.79])
cmd.set_color('caver502',[0.33,0.61,0.75])
cmd.set_color('caver503',[0.58,0.33,0.83])
cmd.set_color('caver504',[0.24,0.0,0.97])
cmd.set_color('caver505',[0.51,0.96,0.5])
cmd.set_color('caver506',[0.9,0.55,0.57])
cmd.set_color('caver507',[0.9,0.64,0.52])
cmd.set_color('caver508',[0.9,0.91,0.12])
cmd.set_color('caver509',[0.56,0.0,0.84])
cmd.set_color('caver510',[0.74,0.42,0.55])
cmd.set_color('caver511',[0.13,0.57,0.82])
cmd.set_color('caver512',[0.77,0.53,0.38])
cmd.set_color('caver513',[0.99,0.17,0.33])
cmd.set_color('caver514',[0.66,0.35,0.95])
cmd.set_color('caver515',[0.82,0.0,0.73])
cmd.set_color('caver516',[0.47,0.99,0.78])
cmd.set_color('caver517',[0.46,0.72,0.69])
cmd.set_color('caver518',[0.04,0.76,1.0])
cmd.set_color('caver519',[0.36,0.94,0.06])
cmd.set_color('caver520',[0.99,0.57,0.35])
cmd.set_color('caver521',[1.0,0.35,0.6])
cmd.set_color('caver522',[0.66,0.22,0.8])
cmd.set_color('caver523',[0.3,0.22,0.93])
cmd.set_color('caver524',[0.93,0.03,0.37])
cmd.set_color('caver525',[1.0,0.46,0.33])
cmd.set_color('caver526',[0.71,0.53,0.99])
cmd.set_color('caver527',[0.73,0.62,0.3])
cmd.set_color('caver528',[0.0,0.67,0.74])
cmd.set_color('caver529',[0.9,0.8,0.3])
cmd.set_color('caver530',[0.83,0.08,0.68])
cmd.set_color('caver531',[0.7,0.44,0.7])
cmd.set_color('caver532',[0.56,0.85,0.95])
cmd.set_color('caver533',[0.84,0.4,0.57])
cmd.set_color('caver534',[0.92,0.37,0.46])
cmd.set_color('caver535',[0.91,0.87,0.22])
cmd.set_color('caver536',[0.57,0.94,0.71])
cmd.set_color('caver537',[0.14,0.25,1.0])
cmd.set_color('caver538',[0.84,0.54,0.07])
cmd.set_color('caver539',[0.91,0.0,0.58])
cmd.set_color('caver540',[0.4,0.83,0.4])
cmd.set_color('caver541',[0.26,1.0,0.88])
cmd.set_color('caver542',[0.86,0.67,0.08])
cmd.set_color('caver543',[0.16,0.57,0.99])
cmd.set_color('caver544',[0.33,0.45,0.99])
cmd.set_color('caver545',[0.65,0.96,0.59])
cmd.set_color('caver546',[0.08,0.74,0.84])
cmd.set_color('caver547',[0.94,0.88,0.52])
cmd.set_color('caver548',[0.43,0.83,0.72])
cmd.set_color('caver549',[0.26,0.83,0.51])
cmd.set_color('caver550',[0.71,0.92,0.0])
cmd.set_color('caver551',[0.78,0.23,0.99])
cmd.set_color('caver552',[0.93,0.68,0.39])
cmd.set_color('caver553',[0.78,0.36,0.99])
cmd.set_color('caver554',[0.32,0.77,0.75])
cmd.set_color('caver555',[0.33,1.0,0.82])
cmd.set_color('caver556',[0.99,0.73,0.29])
cmd.set_color('caver557',[0.91,0.99,0.28])
cmd.set_color('caver558',[1.0,0.04,0.89])
cmd.set_color('caver559',[0.53,0.0,0.92])
cmd.set_color('caver560',[0.1,0.0,1.0])
cmd.set_color('caver561',[0.06,1.0,0.07])
cmd.set_color('caver562',[0.22,0.85,0.84])
cmd.set_color('caver563',[0.98,0.61,0.8])
cmd.set_color('caver564',[0.48,1.0,0.13])
cmd.set_color('caver565',[0.91,0.7,0.02])
cmd.set_color('caver566',[0.41,0.94,0.93])
cmd.set_color('caver567',[0.21,0.93,0.33])
cmd.set_color('caver568',[0.26,0.82,0.7])
cmd.set_color('caver569',[0.37,0.56,0.88])
cmd.set_color('caver570',[0.3,1.0,0.53])
cmd.set_color('caver571',[0.91,0.67,0.17])
cmd.set_color('caver572',[0.77,0.94,0.27])
cmd.set_color('caver573',[0.83,0.97,0.58])
cmd.set_color('caver574',[0.99,0.21,0.86])
cmd.set_color('caver575',[0.73,0.64,0.93])
cmd.set_color('caver576',[0.71,0.42,0.87])
cmd.set_color('caver577',[0.99,0.25,0.52])
cmd.set_color('caver578',[0.46,0.92,0.83])
cmd.set_color('caver579',[0.98,0.42,0.5])
cmd.set_color('caver580',[0.93,0.81,0.01])
cmd.set_color('caver581',[0.82,0.93,0.17])
cmd.set_color('caver582',[0.76,0.31,0.7])
cmd.set_color('caver583',[0.3,0.93,0.43])
cmd.set_color('caver584',[0.59,0.12,0.92])
cmd.set_color('caver585',[0.17,1.0,0.28])
cmd.set_color('caver586',[0.94,0.47,0.79])
cmd.set_color('caver587',[0.92,0.08,0.68])
cmd.set_color('caver588',[0.6,0.49,0.87])
cmd.set_color('caver589',[0.84,0.85,0.04])
cmd.set_color('caver590',[0.46,0.14,0.88])
cmd.set_color('caver591',[0.92,0.07,0.86])
cmd.set_color('caver592',[0.19,0.84,0.94])
cmd.set_color('caver593',[0.37,0.65,0.67])
cmd.set_color('caver594',[0.97,0.5,0.18])
cmd.set_color('caver595',[0.41,1.0,0.39])
cmd.set_color('caver596',[0.54,0.86,0.85])
cmd.set_color('caver597',[0.94,0.35,0.0])
cmd.set_color('caver598',[0.67,0.07,0.74])
cmd.set_color('caver599',[0.41,0.39,0.93])
cmd.set_color('caver600',[0.8,0.85,0.26])
cmd.set_color('caver601',[0.66,0.84,0.0])
cmd.set_color('caver602',[0.8,0.29,0.86])
cmd.set_color('caver603',[0.6,0.92,0.11])
cmd.set_color('caver604',[0.96,0.3,0.44])
cmd.set_color('caver605',[1.0,0.29,0.76])
cmd.set_color('caver606',[0.08,0.86,0.93])
cmd.set_color('caver607',[0.48,0.51,0.86])
cmd.set_color('caver608',[0.56,0.85,0.72])
cmd.set_color('caver609',[0.81,0.51,0.66])
cmd.set_color('caver610',[0.0,1.0,0.88])
cmd.set_color('caver611',[0.88,0.59,0.91])
cmd.set_color('caver612',[0.76,0.71,0.39])
cmd.set_color('caver613',[0.88,0.79,0.38])
cmd.set_color('caver614',[0.88,0.01,1.0])
cmd.set_color('caver615',[0.68,0.74,0.46])
cmd.set_color('caver616',[0.49,0.86,0.43])
cmd.set_color('caver617',[0.5,0.63,0.89])
cmd.set_color('caver618',[0.54,0.72,0.93])
cmd.set_color('caver619',[0.97,0.94,0.38])
cmd.set_color('caver620',[0.78,0.76,0.0])
cmd.set_color('caver621',[0.44,0.92,0.21])
cmd.set_color('caver622',[0.97,0.42,0.25])
cmd.set_color('caver623',[0.92,0.27,0.66])
cmd.set_color('caver624',[0.88,0.64,0.32])
cmd.set_color('caver625',[0.22,0.69,0.75])
cmd.set_color('caver626',[0.21,0.27,0.94])
cmd.set_color('caver627',[0.6,0.72,0.35])
cmd.set_color('caver628',[0.05,1.0,0.33])
cmd.set_color('caver629',[0.69,0.01,0.86])
cmd.set_color('caver630',[0.31,1.0,0.38])
cmd.set_color('caver631',[0.26,0.97,0.07])
cmd.set_color('caver632',[0.84,0.08,0.88])
cmd.set_color('caver633',[0.98,0.06,0.76])
cmd.set_color('caver634',[0.08,0.76,0.71])
cmd.set_color('caver635',[0.22,0.67,0.92])
cmd.set_color('caver636',[0.77,0.41,0.72])
cmd.set_color('caver637',[0.43,0.3,0.88])
cmd.set_color('caver638',[0.8,0.16,0.74])
cmd.set_color('caver639',[0.92,0.16,0.54])
cmd.set_color('caver640',[0.29,1.0,0.21])
cmd.set_color('caver641',[1.0,0.12,0.4])
cmd.set_color('caver642',[0.07,0.55,0.98])
cmd.set_color('caver643',[0.73,0.55,0.91])
cmd.set_color('caver644',[0.92,0.46,0.44])
cmd.set_color('caver645',[1.0,0.57,0.46])
cmd.set_color('caver646',[0.98,0.04,0.63])
cmd.set_color('caver647',[0.71,0.21,0.95])
cmd.set_color('caver648',[0.29,0.94,0.99])
cmd.set_color('caver649',[0.0,0.92,0.71])
cmd.set_color('caver650',[0.17,0.93,0.94])
cmd.set_color('caver651',[0.8,0.46,0.79])
cmd.set_color('caver652',[0.31,0.69,0.78])
cmd.set_color('caver653',[0.44,0.64,0.99])
cmd.set_color('caver654',[0.53,0.44,0.72])
cmd.set_color('caver655',[0.35,0.86,0.62])
cmd.set_color('caver656',[0.7,0.96,0.37])
cmd.set_color('caver657',[0.76,0.56,0.49])
cmd.set_color('caver658',[0.73,0.95,0.14])
cmd.set_color('caver659',[0.75,0.72,0.19])
cmd.set_color('caver660',[0.91,0.47,0.08])
cmd.set_color('caver661',[0.78,0.65,0.15])
cmd.set_color('caver662',[0.93,0.37,0.17])
cmd.set_color('caver663',[0.82,0.27,0.5])
cmd.set_color('caver664',[0.49,0.86,0.14])
cmd.set_color('caver665',[0.85,0.82,0.59])
cmd.set_color('caver666',[0.62,0.77,0.18])
cmd.set_color('caver667',[0.85,0.09,0.52])
cmd.set_color('caver668',[0.19,0.88,0.51])
cmd.set_color('caver669',[0.16,0.5,0.92])
cmd.set_color('caver670',[0.58,0.99,0.47])
cmd.set_color('caver671',[0.92,0.56,0.83])
cmd.set_color('caver672',[0.0,0.94,0.44])
cmd.set_color('caver673',[0.77,0.54,0.8])
cmd.set_color('caver674',[0.93,0.81,0.45])
cmd.set_color('caver675',[0.32,0.18,1.0])
cmd.set_color('caver676',[0.25,0.8,1.0])
cmd.set_color('caver677',[1.0,0.61,0.69])
cmd.set_color('caver678',[0.09,0.92,0.39])
cmd.set_color('caver679',[0.87,0.37,0.33])
cmd.set_color('caver680',[0.41,0.95,0.7])
cmd.set_color('caver681',[0.63,0.59,0.95])
cmd.set_color('caver682',[0.74,0.06,0.96])
cmd.set_color('caver683',[0.03,0.68,1.0])
cmd.set_color('caver684',[0.94,0.04,0.51])
cmd.set_color('caver685',[0.82,0.58,0.0])
cmd.set_color('caver686',[0.54,0.44,0.99])
cmd.set_color('caver687',[0.95,0.28,0.59])
cmd.set_color('caver688',[0.08,0.89,0.83])
cmd.set_color('caver689',[0.07,0.41,1.0])
cmd.set_color('caver690',[0.58,0.67,0.86])
cmd.set_color('caver691',[0.77,0.29,0.94])
cmd.set_color('caver692',[0.14,0.92,0.7])
cmd.set_color('caver693',[0.73,0.85,0.12])
cmd.set_color('caver694',[0.84,0.74,0.52])
cmd.set_color('caver695',[0.48,0.23,0.94])
cmd.set_color('caver696',[0.99,0.43,0.09])
cmd.set_color('caver697',[0.99,0.15,0.2])
cmd.set_color('caver698',[0.85,0.63,0.58])
cmd.set_color('caver699',[0.3,0.6,0.95])
cmd.set_color('caver700',[0.95,0.74,0.58])
cmd.set_color('caver701',[1.0,0.17,0.96])
cmd.set_color('caver702',[0.39,0.76,0.68])
cmd.set_color('caver703',[0.85,0.53,0.87])
cmd.set_color('caver704',[0.87,0.92,0.52])
cmd.set_color('caver705',[0.91,0.42,0.01])
cmd.set_color('caver706',[0.38,0.55,0.77])
cmd.set_color('caver707',[0.47,0.42,0.78])
cmd.set_color('caver708',[0.91,0.52,0.38])
cmd.set_color('caver709',[0.94,0.15,0.65])
cmd.set_color('caver710',[0.7,0.91,0.64])
cmd.set_color('caver711',[0.24,0.88,0.76])
cmd.set_color('caver712',[0.5,0.36,1.0])
cmd.set_color('caver713',[0.33,0.86,0.95])
cmd.set_color('caver714',[1.0,0.83,0.36])
cmd.set_color('caver715',[0.19,1.0,0.07])
cmd.set_color('caver716',[0.92,0.55,0.04])
cmd.set_color('caver717',[0.68,0.83,0.34])
cmd.set_color('caver718',[0.26,1.0,0.46])
cmd.set_color('caver719',[0.99,0.37,0.92])
cmd.set_color('caver720',[0.43,0.98,0.47])
cmd.set_color('caver721',[0.25,0.8,0.62])
cmd.set_color('caver722',[0.43,0.92,0.58])
cmd.set_color('caver723',[0.48,0.5,0.98])
cmd.set_color('caver724',[0.08,0.99,0.99])
cmd.set_color('caver725',[0.41,0.73,0.83])
cmd.set_color('caver726',[0.64,0.29,1.0])
cmd.set_color('caver727',[0.79,0.32,0.59])
cmd.set_color('caver728',[0.9,0.58,0.73])
cmd.set_color('caver729',[0.34,0.48,0.85])
cmd.set_color('caver730',[0.92,0.21,0.32])
cmd.set_color('caver731',[0.84,0.94,0.06])
cmd.set_color('caver732',[0.0,0.68,0.84])
cmd.set_color('caver733',[0.06,0.96,0.56])
cmd.set_color('caver734',[0.37,0.96,0.53])
cmd.set_color('caver735',[0.56,0.42,0.83])
cmd.set_color('caver736',[0.99,0.25,0.08])
cmd.set_color('caver737',[0.93,0.33,0.71])
cmd.set_color('caver738',[0.99,0.24,0.19])
cmd.set_color('caver739',[0.5,0.57,0.77])
cmd.set_color('caver740',[0.87,0.35,0.95])
cmd.set_color('caver741',[0.99,0.49,0.69])
cmd.set_color('caver742',[0.84,0.01,0.92])
cmd.set_color('caver743',[0.79,0.7,0.08])
cmd.set_color('caver744',[0.64,0.87,0.28])
cmd.set_color('caver745',[0.92,0.13,0.77])
cmd.set_color('caver746',[0.53,0.94,0.26])
cmd.set_color('caver747',[0.73,0.63,0.38])
cmd.set_color('caver748',[1.0,0.78,0.19])
cmd.set_color('caver749',[0.21,1.0,0.54])
cmd.set_color('caver750',[0.93,0.09,0.93])
cmd.set_color('caver751',[0.3,0.39,0.93])
cmd.set_color('caver752',[0.89,0.22,0.74])
cmd.set_color('caver753',[0.92,0.2,0.47])
cmd.set_color('caver754',[0.68,0.42,0.94])
cmd.set_color('caver755',[0.36,0.72,0.9])
cmd.set_color('caver756',[0.93,0.43,0.59])
cmd.set_color('caver757',[0.96,0.48,0.02])
cmd.set_color('caver758',[0.15,0.71,0.95])
cmd.set_color('caver759',[0.3,0.92,0.28])
cmd.set_color('caver760',[0.31,0.99,0.65])
cmd.set_color('caver761',[0.91,0.56,0.17])
cmd.set_color('caver762',[0.58,0.55,0.81])
cmd.set_color('caver763',[0.86,0.82,0.24])
cmd.set_color('caver764',[0.83,0.99,0.3])
cmd.set_color('caver765',[0.73,0.17,0.67])
cmd.set_color('caver766',[1.0,0.68,0.57])
cmd.set_color('caver767',[0.87,0.3,0.8])
cmd.set_color('caver768',[0.55,0.81,0.41])
cmd.set_color('caver769',[0.6,0.46,0.94])
cmd.set_color('caver770',[0.28,0.52,0.87])
cmd.set_color('caver771',[0.26,0.78,0.85])
cmd.set_color('caver772',[0.84,0.51,0.22])
cmd.set_color('caver773',[0.5,1.0,0.59])
cmd.set_color('caver774',[0.16,0.78,0.73])
cmd.set_color('caver775',[0.0,0.12,0.99])
cmd.set_color('caver776',[0.83,0.55,0.59])
cmd.set_color('caver777',[0.74,0.22,0.75])
cmd.set_color('caver778',[0.53,0.13,0.84])
cmd.set_color('caver779',[0.87,0.23,0.55])
cmd.set_color('caver780',[0.46,0.82,0.5])
cmd.set_color('caver781',[0.97,0.66,0.13])
cmd.set_color('caver782',[0.3,0.73,1.0])
cmd.set_color('caver783',[0.94,0.85,0.15])
cmd.set_color('caver784',[0.17,0.93,0.39])
cmd.set_color('caver785',[0.69,1.0,0.53])
cmd.set_color('caver786',[0.66,0.98,0.22])
cmd.set_color('caver787',[0.91,0.0,0.44])
cmd.set_color('caver788',[0.77,0.49,0.95])
cmd.set_color('caver789',[0.5,0.77,0.84])
cmd.set_color('caver790',[0.53,0.81,0.27])
cmd.set_color('caver791',[0.51,0.92,0.4])
cmd.set_color('caver792',[0.99,0.08,0.34])
cmd.set_color('caver793',[0.94,0.34,0.87])
cmd.set_color('caver794',[0.77,0.81,0.36])
cmd.set_color('caver795',[0.85,0.34,0.47])
cmd.set_color('caver796',[0.3,0.06,0.96])
cmd.set_color('caver797',[0.65,0.85,0.14])
cmd.set_color('caver798',[0.17,1.0,0.2])
cmd.set_color('caver799',[0.95,0.33,0.36])
cmd.set_color('caver800',[0.45,0.89,0.98])
cmd.set_color('caver801',[0.59,0.94,0.83])
cmd.set_color('caver802',[0.09,0.34,1.0])
cmd.set_color('caver803',[0.66,0.14,0.8])
cmd.set_color('caver804',[0.68,0.66,0.42])
cmd.set_color('caver805',[0.85,0.78,0.12])
cmd.set_color('caver806',[0.66,0.87,0.44])
cmd.set_color('caver807',[0.51,0.9,0.69])
cmd.set_color('caver808',[0.78,0.41,0.85])
cmd.set_color('caver809',[0.46,0.0,0.89])
cmd.set_color('caver810',[0.12,0.99,0.38])
cmd.set_color('caver811',[0.76,0.94,0.55])
cmd.set_color('caver812',[0.87,0.24,0.96])
cmd.set_color('caver813',[0.41,0.15,0.94])
cmd.set_color('caver814',[0.85,0.56,0.37])
cmd.set_color('caver815',[0.68,0.74,0.33])
cmd.set_color('caver816',[0.4,0.98,0.77])
cmd.set_color('caver817',[0.83,0.14,0.91])
cmd.set_color('caver818',[0.48,0.21,0.85])
cmd.set_color('caver819',[0.27,0.59,0.82])
cmd.set_color('caver820',[0.82,0.15,0.56])
cmd.set_color('caver821',[0.6,0.22,0.87])
cmd.set_color('caver822',[0.75,0.75,0.49])
cmd.set_color('caver823',[0.92,0.72,0.52])
cmd.set_color('caver824',[0.82,0.42,0.5])
cmd.set_color('caver825',[0.47,0.35,0.81])
cmd.set_color('caver826',[0.83,0.44,0.66])
cmd.set_color('caver827',[0.62,0.85,0.07])
cmd.set_color('caver828',[0.95,0.72,0.45])
cmd.set_color('caver829',[0.33,0.92,0.77])
cmd.set_color('caver830',[0.2,0.92,0.86])
cmd.set_color('caver831',[0.13,0.63,0.77])
cmd.set_color('caver832',[0.08,0.83,1.0])
cmd.set_color('caver833',[0.69,0.99,0.64])
cmd.set_color('caver834',[0.57,0.24,0.95])
cmd.set_color('caver835',[0.16,0.63,0.94])
cmd.set_color('caver836',[0.86,0.65,0.41])
cmd.set_color('caver837',[0.41,0.74,0.55])
cmd.set_color('caver838',[0.68,0.09,0.9])
cmd.set_color('caver839',[0.97,0.93,0.0])
cmd.set_color('caver840',[0.46,0.93,0.07])
cmd.set_color('caver841',[0.82,0.29,0.66])
cmd.set_color('caver842',[0.31,0.94,0.87])
cmd.set_color('caver843',[1.0,0.26,0.3])
cmd.set_color('caver844',[0.89,0.93,0.35])
cmd.set_color('caver845',[0.03,0.9,1.0])
cmd.set_color('caver846',[0.99,0.67,0.0])
cmd.set_color('caver847',[0.67,0.83,0.24])
cmd.set_color('caver848',[0.71,0.37,1.0])
cmd.set_color('caver849',[0.63,0.98,0.07])
cmd.set_color('caver850',[0.79,0.85,0.44])
cmd.set_color('caver851',[0.0,0.76,0.87])
cmd.set_color('caver852',[0.86,0.85,0.32])
cmd.set_color('caver853',[0.43,0.85,0.86])
cmd.set_color('caver854',[0.86,0.74,0.23])
cmd.set_color('caver855',[0.16,0.99,0.65])
cmd.set_color('caver856',[0.93,0.56,0.24])
cmd.set_color('caver857',[0.84,0.83,0.49])
cmd.set_color('caver858',[0.79,1.0,0.43])
cmd.set_color('caver859',[0.8,0.12,1.0])
cmd.set_color('caver860',[0.14,0.84,0.61])
cmd.set_color('caver861',[0.3,0.83,0.86])
cmd.set_color('caver862',[0.37,0.82,0.76])
cmd.set_color('caver863',[0.46,0.97,0.89])
cmd.set_color('caver864',[0.86,0.46,0.9])
cmd.set_color('caver865',[0.61,0.82,0.88])
cmd.set_color('caver866',[0.19,0.32,1.0])
cmd.set_color('caver867',[0.73,0.48,0.81])
cmd.set_color('caver868',[0.61,0.36,0.74])
cmd.set_color('caver869',[0.12,0.81,0.85])
cmd.set_color('caver870',[0.64,1.0,0.34])
cmd.set_color('caver871',[0.17,0.61,0.87])
cmd.set_color('caver872',[0.64,0.94,0.71])
cmd.set_color('caver873',[0.44,0.76,0.75])
cmd.set_color('caver874',[0.93,0.44,0.16])
cmd.set_color('caver875',[0.46,0.75,0.62])
cmd.set_color('caver876',[0.73,0.38,0.66])
cmd.set_color('caver877',[0.88,0.38,0.79])
cmd.set_color('caver878',[0.54,0.99,0.31])
cmd.set_color('caver879',[1.0,0.35,0.14])
cmd.set_color('caver880',[0.18,0.83,0.77])
cmd.set_color('caver881',[0.32,0.92,0.51])
cmd.set_color('caver882',[1.0,0.07,0.08])
cmd.set_color('caver883',[0.54,0.92,0.9])
cmd.set_color('caver884',[0.52,0.05,1.0])
cmd.set_color('caver885',[0.4,0.25,0.95])
cmd.set_color('caver886',[0.47,0.91,0.28])
cmd.set_color('caver887',[0.84,0.49,0.73])
cmd.set_color('caver888',[0.78,0.87,0.57])
cmd.set_color('caver889',[0.0,1.0,0.81])
cmd.set_color('caver890',[0.07,0.49,0.93])
cmd.set_color('caver891',[0.28,0.55,1.0])
cmd.set_color('caver892',[0.34,0.45,0.92])
cmd.set_color('caver893',[0.48,0.84,0.61])
cmd.set_color('caver894',[0.45,0.76,0.94])
cmd.set_color('caver895',[0.82,0.35,0.72])
cmd.set_color('caver896',[0.08,0.69,0.94])
cmd.set_color('caver897',[0.82,0.56,0.93])
cmd.set_color('caver898',[0.92,0.33,0.23])
cmd.set_color('caver899',[0.43,1.0,0.27])
cmd.set_color('caver900',[0.94,0.44,0.67])
cmd.set_color('caver901',[0.8,0.64,0.95])
cmd.set_color('caver902',[0.84,0.43,0.37])
cmd.set_color('caver903',[0.95,0.16,0.83])
cmd.set_color('caver904',[0.27,0.95,0.57])
cmd.set_color('caver905',[1.0,0.71,0.06])
cmd.set_color('caver906',[0.87,0.78,0.46])
cmd.set_color('caver907',[1.0,0.7,0.4])
cmd.set_color('caver908',[0.15,0.93,0.5])
cmd.set_color('caver909',[0.7,0.54,0.85])
cmd.set_color('caver910',[0.69,0.67,0.28])
cmd.set_color('caver911',[0.8,0.01,0.66])
cmd.set_color('caver912',[0.24,0.74,0.91])
cmd.set_color('caver913',[0.93,0.64,0.06])
cmd.set_color('caver914',[0.96,0.18,0.39])
cmd.set_color('caver915',[0.81,0.25,0.74])
cmd.set_color('caver916',[0.66,0.47,1.0])
cmd.set_color('caver917',[0.37,0.94,0.83])
cmd.set_color('caver918',[0.64,0.87,0.59])
cmd.set_color('caver919',[0.85,0.11,0.78])
cmd.set_color('caver920',[0.94,0.49,0.3])
cmd.set_color('caver921',[0.37,0.9,0.67])
cmd.set_color('caver922',[0.53,0.89,0.49])
cmd.set_color('caver923',[0.2,0.56,0.94])
cmd.set_color('caver924',[0.85,0.59,0.83])
cmd.set_color('caver925',[0.01,0.88,0.89])
cmd.set_color('caver926',[0.73,0.9,0.49])
cmd.set_color('caver927',[0.38,0.86,0.34])
cmd.set_color('caver928',[0.73,0.18,0.89])
cmd.set_color('caver929',[0.26,0.93,0.65])
cmd.set_color('caver930',[0.82,0.16,0.67])
cmd.set_color('caver931',[0.19,0.97,0.78])
cmd.set_color('caver932',[0.99,0.09,0.83])
cmd.set_color('caver933',[0.49,0.92,0.0])
cmd.set_color('caver934',[1.0,0.33,0.83])
cmd.set_color('caver935',[0.7,0.29,0.93])
cmd.set_color('caver936',[0.64,0.77,0.01])
cmd.set_color('caver937',[0.4,0.86,0.93])
cmd.set_color('caver938',[1.0,0.38,0.67])
cmd.set_color('caver939',[0.95,0.5,0.59])
cmd.set_color('caver940',[0.0,0.23,0.99])
cmd.set_color('caver941',[0.06,0.62,0.96])
cmd.set_color('caver942',[0.57,0.98,0.04])
cmd.set_color('caver943',[0.09,0.93,0.88])
cmd.set_color('caver944',[0.85,0.29,0.92])
cmd.set_color('caver945',[0.97,0.58,0.11])
cmd.set_color('caver946',[1.0,0.78,0.45])
cmd.set_color('caver947',[0.81,0.44,1.0])
cmd.set_color('caver948',[0.93,0.72,0.65])
cmd.set_color('caver949',[0.72,0.94,0.23])
cmd.set_color('caver950',[1.0,0.95,0.22])
cmd.set_color('caver951',[0.67,0.75,0.13])
cmd.set_color('caver952',[0.47,0.44,0.93])
cmd.set_color('caver953',[0.75,0.67,0.03])
cmd.set_color('caver954',[0.74,0.35,0.81])
cmd.set_color('caver955',[0.51,0.69,0.84])
cmd.set_color('caver956',[0.9,0.13,1.0])
cmd.set_color('caver957',[0.61,0.53,0.93])
cmd.set_color('caver958',[1.0,0.55,0.58])
cmd.set_color('caver959',[0.0,0.64,0.94])
cmd.set_color('caver960',[0.9,0.14,0.42])
cmd.set_color('caver961',[0.85,0.22,0.68])
cmd.set_color('caver962',[0.96,0.87,0.08])
cmd.set_color('caver963',[0.8,0.13,0.84])
cmd.set_color('caver964',[0.72,0.75,0.07])
cmd.set_color('caver965',[0.52,0.56,0.93])
cmd.set_color('caver966',[0.15,1.0,0.97])
cmd.set_color('caver967',[0.93,0.41,0.83])
cmd.set_color('caver968',[0.75,0.05,0.85])
cmd.set_color('caver969',[0.84,0.51,0.49])
cmd.set_color('caver970',[0.14,0.74,0.67])
cmd.set_color('caver971',[0.07,0.99,0.16])
cmd.set_color('caver972',[0.79,1.0,0.53])
cmd.set_color('caver973',[0.0,0.81,0.69])
cmd.set_color('caver974',[0.62,0.05,0.83])
cmd.set_color('caver975',[0.59,0.9,0.24])
cmd.set_color('caver976',[0.85,0.64,0.15])
cmd.set_color('caver977',[1.0,0.68,0.7])
cmd.set_color('caver978',[0.78,0.82,0.16])
cmd.set_color('caver979',[0.61,0.75,0.93])
cmd.set_color('caver980',[0.54,0.07,0.93])
cmd.set_color('caver981',[1.0,0.74,0.13])
cmd.set_color('caver982',[0.4,0.01,0.99])
cmd.set_color('caver983',[0.81,0.62,0.28])
cmd.set_color('caver984',[0.86,0.58,0.45])
cmd.set_color('caver985',[0.72,0.13,0.77])
cmd.set_color('caver986',[0.45,0.66,0.73])
cmd.set_color('caver987',[0.39,0.61,0.8])
cmd.set_color('caver988',[0.86,0.26,0.44])
cmd.set_color('caver989',[0.8,0.7,0.45])
cmd.set_color('caver990',[0.72,0.89,0.35])
cmd.set_color('caver991',[0.98,0.24,0.44])
cmd.set_color('caver992',[0.59,0.77,0.27])
cmd.set_color('caver993',[1.0,0.11,0.48])
cmd.set_color('caver994',[0.46,0.83,0.3])
cmd.set_color('caver995',[0.18,0.67,0.81])
cmd.set_color('caver996',[0.54,0.98,0.77])
cmd.set_color('caver997',[0.99,0.23,0.93])
cmd.set_color('caver998',[0.91,0.46,0.95])
cmd.set_color('caver999',[0.26,0.16,0.95])
cmd.set_color('caver1000',[0.69,0.28,0.77])
cmd.set_color('caver1001',[0.49,0.35,0.91])
cmd.set_color('caver1002',[0.63,0.22,0.74])
cmd.set_color('caver1003',[0.96,0.78,0.07])
cmd.set_color('caver1004',[0.94,0.04,0.99])
cmd.set_color('caver1005',[0.54,1.0,0.65])
cmd.set_color('caver1006',[0.28,0.29,0.92])
