# Supplementary material for: CAVER 3.0: A Tool for the Analysis of Transport Pathways in Dynamic Protein Structures
Source: PLoS Comput Biol. 2012 Oct 18;8(10):e1002708. doi: 10.1371/journal.pcbi.1002708 (PMC3475669; doi:10.1371/journal.pcbi.1002708)
Supplement: Software S1 — CAVER 3.0 package containing CAVER 3.0 executable, source code, license, documentation and examples. The latest release of CAVER 3.0 can be downloaded from http://www.caver.cz. (ZIP) [file pcbi.1002708.s006.zip › caver_3.0/caver/bin/summary_comments.txt]

            ID: ID of a given tunnel cluster (= ranking of a given cluster 
                based on the Priority.
            No: Total number of tunnels belonging to a given cluster (there 
                can exist more tunnels in one snapshot).
      No_snaps: Nubmer of snapshots with at least one tunnel 
                with a radius >= probe_radius (see config.txt).
        Avg_BR: Average bottleneck radius [A].
        Max_BR: Maximimum bottleneck radius [A].
         Avg_L: Average tunnel length.
         Avg_C: Average tunnel curvature.
      Priority: Tunnel priority is calculated by averaging tunnel
                throughputs over all snapshots - if the tunnel is not found in 
                a given snapshot, zero value is used.
Avg_throughput: Average tunnel throughput.
   Avg_up_E_BR: Average upper error bound of bottleneck radius estimation.
   Avg_up_E_TR: Average upper error bound of tunnel profile radii estimation.
   Max_up_E_BR: Maximal upper errors bound of bottleneck radii estimation.
   Max_up_E_TR: Maximal upper error bound of tunnel radii estimation.
            SD: standard deviation [A].
Note that all averaged values are calculated over snapshots, where a given cluster has at least one tunnel. The only exception where the average is calculated over all snapshots is Priority.
If there are more tunnels in one snapshot, the cheapest is chosen. 
