# Supplementary material for: CAVER 3.0: A Tool for the Analysis of Transport Pathways in Dynamic Protein Structures
Source: PLoS Comput Biol. 2012 Oct 18;8(10):e1002708. doi: 10.1371/journal.pcbi.1002708 (PMC3475669; doi:10.1371/journal.pcbi.1002708)
Supplement: Software S1 — CAVER 3.0 package containing CAVER 3.0 executable, source code, license, documentation and examples. The latest release of CAVER 3.0 can be downloaded from http://www.caver.cz. (ZIP) [file pcbi.1002708.s006.zip › caver_3.0/caver/bin/view_timeless.py]

from pymol import cmd

if not os.path.exists("../data/clusters_timeless"):
	cmd.cd("$pymol_scripts")

#cmd.reinitialize()
cmd.do('run rgb.py')
color = 1
list = os.listdir("../data/clusters_timeless")
list.sort()
for fn in list:
	name = fn
	cmd.load('../data/clusters_timeless/' + fn, name)
	cmd.color(color ,name)
	cmd.color('caver' + str(color), name)
	if color < 1000:
		color += 1
	cmd.alter(name, 'vdw=b')
cmd.do('set all_states,1')

cmd.set('two_sided_lighting', 'on')
cmd.set('transparency', '0.2')

cmd.load('../data/origins.pdb', 'origins')
cmd.load('../data/v_origins.pdb', 'v_origins')
cmd.show('nb_spheres', 'origins')
cmd.show('nb_spheres', 'v_origins')

cmd.load('../data/$pdb_representant', 'structure')
cmd.hide('lines', 'structure')
cmd.show('cartoon', 'structure')
cmd.color('gray', 'structure')
#cmd.show('surface', 'structure')
