# Supplementary material for: CAVER 3.0: A Tool for the Analysis of Transport Pathways in Dynamic Protein Structures
Source: PLoS Comput Biol. 2012 Oct 18;8(10):e1002708. doi: 10.1371/journal.pcbi.1002708 (PMC3475669; doi:10.1371/journal.pcbi.1002708)
Supplement: Software S1 — CAVER 3.0 package containing CAVER 3.0 executable, source code, license, documentation and examples. The latest release of CAVER 3.0 can be downloaded from http://www.caver.cz. (ZIP) [file pcbi.1002708.s006.zip › caver_3.0/caver/bin/vmd_load_structure.tcl]

#set dir "$pdb_dir"

mol load pdb ../data/$pdb_representant

after idle { 
  mol representation NewCartoon 
  mol delrep 0 top
  mol addrep top
  mol modcolor 0 top "ColorID" 8
} 
