# Supplementary material for: CAVER 3.0: A Tool for the Analysis of Transport Pathways in Dynamic Protein Structures
Source: PLoS Comput Biol. 2012 Oct 18;8(10):e1002708. doi: 10.1371/journal.pcbi.1002708 (PMC3475669; doi:10.1371/journal.pcbi.1002708)
Supplement: Software S1 — CAVER 3.0 package containing CAVER 3.0 executable, source code, license, documentation and examples. The latest release of CAVER 3.0 can be downloaded from http://www.caver.cz. (ZIP) [file pcbi.1002708.s006.zip › caver_3.0/caver/bin/view_plugin.py]

from pymol import cmd

class ObjectManager:
	def __init__(self):
	    self.unload = []
	
	def exists(self, name):
		for n in cmd.get_names("all"): 
			if n == name:
				return True

	def load(self, file, name):
		if self.exists(name):
			cmd.delete(name)
		cmd.load(file, name)
		self.unload.append(name)		


	def save_unload(self, f):
		f = open(f, 'w')
		for item in self.unload:
			f.write("cmd.delete('%s')\n" % item)
		f.close()

view = cmd.get_view()

id = $computation_id
deletion_file = './delete_' + id + '.py'
if os.path.exists(deletion_file):
	cmd.do('run ' + deletion_file)
	os.remove(deletion_file)
om = ObjectManager()
dir_ok = os.path.exists("../data/clusters_timeless") or os.path.exists("../data/pymol.rgb.py")
if not dir_ok:
	cmd.cd("$pymol_scripts")

cmd.do('run rgb.py')
color = 1
list = os.listdir("../data/clusters_timeless")
list.sort()
for fn in list:	
	name = id + '_' + fn.replace('tun_cl_','t')
	suffix = name[-4:]
	if '.pdb' == suffix or '.ent' == suffix:
		name = name[:-4]
	om.load('../data/clusters_timeless/' + fn, name)
	cmd.color(color ,name)
	cmd.color('caver' + str(color), name)
	if color < 1000:
		color += 1
	cmd.alter(name, 'vdw=b')
	cmd.hide('everything', name)
	cmd.show('spheres', name)

no = id + '_origins'
nvo = id + '_v_origins'
om.load('../data/origins.pdb', no)
om.load('../data/v_origins.pdb', nvo)
cmd.show('nb_spheres', no)
cmd.show('nb_spheres', nvo)

om.save_unload(deletion_file)

cmd.set_view(view)
