# Supplementary material for: CAVER 3.0: A Tool for the Analysis of Transport Pathways in Dynamic Protein Structures
Source: PLoS Comput Biol. 2012 Oct 18;8(10):e1002708. doi: 10.1371/journal.pcbi.1002708 (PMC3475669; doi:10.1371/journal.pcbi.1002708)
Supplement: Software S1 — CAVER 3.0 package containing CAVER 3.0 executable, source code, license, documentation and examples. The latest release of CAVER 3.0 can be downloaded from http://www.caver.cz. (ZIP) [file pcbi.1002708.s006.zip › caver_3.0/caver/bin/zones.py]

from pymol import cmd

cmd.load('../data/start_zone.pdb' , 'starts')
cmd.color('green', 'starts')

cmd.load('../data/end_zone.pdb' , 'ends')
cmd.color('red', 'ends')

cmd.load('../data/surface.pdb' , 'sur')
cmd.color('grey', 'sur')

cmd.load('../data/surface_definition.pdb' , 'sur_def')
cmd.color('white', 'sur')
