# Supplementary material for: CAVER 3.0: A Tool for the Analysis of Transport Pathways in Dynamic Protein Structures
Source: PLoS Comput Biol. 2012 Oct 18;8(10):e1002708. doi: 10.1371/journal.pcbi.1002708 (PMC3475669; doi:10.1371/journal.pcbi.1002708)
Supplement: Software S1 — CAVER 3.0 package containing CAVER 3.0 executable, source code, license, documentation and examples. The latest release of CAVER 3.0 can be downloaded from http://www.caver.cz. (ZIP) [file pcbi.1002708.s006.zip › caver_3.0/source_code/caver/test/algorithms/triangulation/CircumscribeTest.java]

package algorithms.triangulation;

import geometry.GeometryConstants;
import geometry.primitives.Sphere;
import java.util.Random;
import junit.framework.TestCase;
import org.junit.Test;

public class CircumscribeTest extends TestCase {

    /**
     * Generates random sphere and 4 points on it, circumscribes the sphere to
     * the four spheres centered at the 4 points and compares the original and
     * computed coordinates of sphere center.
     */
    private static double PID2 = 1.570796326794896619231322;

    @Test
    public static void testGetTangent() {
        Random random = new Random(1);
        for (int test = 0; test < 10; test++) {
            double[] c = new double[3];
            double[][] p = new double[4][3];
            double ra = random.nextDouble() * 0.001;
            double r = ra + random.nextDouble() * 5 * 0.001;

            for (int i = 0; i < 3; i++) {
                c[i] = (random.nextDouble() - 0.5) * 10;
            }

            // create 4 random points on the surface
            for (int i = 0; i < 4; i++) {
                double theta = random.nextDouble() * Math.PI * 2;
                double phi = random.nextDouble() * Math.PI - PID2;
                p[i][0] = (double) c[0] + r * Math.cos(phi) * Math.sin(theta);
                p[i][1] = (double) c[1] + r * Math.cos(phi) * Math.cos(theta);
                p[i][2] = (double) c[2] + r * Math.sin(phi);
            }
            Sphere s = Circumscribe.getTangent(p, 1);

            for (int i = 0; i < 3; i++) {
                if (GeometryConstants.tolerance < s.getS().getCoordinates()[i] - c[i]) {
                    fail(s.getS().getX() + " != " + c[i]);
                }
            }

        }
    }
}
