# Supplementary material for: CAVER 3.0: A Tool for the Analysis of Transport Pathways in Dynamic Protein Structures
Source: PLoS Comput Biol. 2012 Oct 18;8(10):e1002708. doi: 10.1371/journal.pcbi.1002708 (PMC3475669; doi:10.1371/journal.pcbi.1002708)
Supplement: Software S1 — CAVER 3.0 package containing CAVER 3.0 executable, source code, license, documentation and examples. The latest release of CAVER 3.0 can be downloaded from http://www.caver.cz. (ZIP) [file pcbi.1002708.s006.zip › caver_3.0/source_code/caver/test/caver/ui/OutputlTest.java]

/*
 * To change this template, choose Tools | Templates
 * and open the template in the editor.
 */
package caver.ui;

import junit.framework.TestCase;
import org.junit.Test;

/**
 *
 * @author tonda
 *
 * Tests if current version of the program produces the same results as
 * previously computed outputs.
 *
 * Which test will be performed is specified in ./test/data/test_selection,
 * where '.' denotes the project directory.
 *
 *
 */
public class OutputlTest extends TestCase {

    public OutputlTest() {
    }

    @Test
    public void testMain() throws Exception {
        OutputTester gt = new OutputTester();
        gt.runAllTests();

    }
}
