# Supplementary material for: CAVER 3.0: A Tool for the Analysis of Transport Pathways in Dynamic Protein Structures
Source: PLoS Comput Biol. 2012 Oct 18;8(10):e1002708. doi: 10.1371/journal.pcbi.1002708 (PMC3475669; doi:10.1371/journal.pcbi.1002708)
Supplement: Software S1 — CAVER 3.0 package containing CAVER 3.0 executable, source code, license, documentation and examples. The latest release of CAVER 3.0 can be downloaded from http://www.caver.cz. (ZIP) [file pcbi.1002708.s006.zip › caver_3.0/source_code/caver/test/caver/ui/TestTask.java]

package caver.ui;

import java.io.File;
import java.io.IOException;
import java.util.*;

/**
 *
 * @author tonda
 *
 * Contains parameters for running of caver. To run the Caver, also the
 * directories and files specified by these parameters are needed.
 *
 */
public class TestTask {

    Map<String, String> args_;
    private File freshOutDir_;
    private File correctOutDir_;
    File home_;

    public TestTask(Map<String, String> args) {
        this.args_ = args;
    }

    /*    private void setFreshOutDir(File f) throws IOException {
    freshOutDir_ = f;

    if (!freshOutDir_.exists()) {
    throw new IOException(freshOutDir_.getAbsolutePath()
    + " does not exist.");
    }

    }

    private void setCorrectOutDir(File f) throws IOException {
    correctOutDir_ = f;
    if (!correctOutDir_.exists()) {
    throw new IOException(correctOutDir_.getAbsolutePath()
    + " does not exist.");
    }


    }
     */
    public static TestTask create(String line) throws IOException {

        StringTokenizer st = new StringTokenizer(line, "-");

        SortedMap<String, String> map = new TreeMap<String, String>();
        while (st.hasMoreTokens()) {
            String pair = st.nextToken();
            StringTokenizer pst = new StringTokenizer(pair, " \t");
            String key = pst.nextToken();
            String value = pst.nextToken();
            map.put(key, value);
        }

        TestTask tt = new TestTask(map);

        return tt;

    }
    
    public static TestTask create(String line, String argumentsTemplate) 
            throws IOException {

        String name = line.trim();
        
        String arguments = argumentsTemplate.replace("$name", name);
        
        StringTokenizer st = new StringTokenizer(arguments, "-");

        SortedMap<String, String> map = new TreeMap<String, String>();
        while (st.hasMoreTokens()) {
            String pair = st.nextToken();
            StringTokenizer pst = new StringTokenizer(pair, " \t");
            String key = pst.nextToken();
            String value = pst.nextToken();
            map.put(key, value);
        }

        TestTask tt = new TestTask(map);

        return tt;

    }


    public File getHome() {
        return new File(args_.get("home"));
    }

    public File getPdb() {
        return new File(args_.get("pdb"));
    }

    public File getOut() {
        if (args_.containsKey("out")) {
            return new File(args_.get("out"));
        } else {
            return new File(getHome() + File.separator + "out");
        }
    }

    public File getCorrectOut() {
        if (args_.containsKey("out")) {
            return new File(getOut().getAbsolutePath() + "_correct");
        } else {
            return new File(getHome() + File.separator + "out_correct");
        }
    }

    public String[] getArgs() {
        String[] a = new String[2 * args_.size()];
        int i = 0;
        for (String key : args_.keySet()) {
            a[i] = "-" + key;
            a[i + 1] = args_.get(key);
            i += 2;
        }

        return a;
    }

    public String[] getArgsForCorrect() {
        String[] orig = getArgs();
        String[] a = new String[orig.length + 2];
        System.arraycopy(orig, 0, a, 0, orig.length);
        a[a.length - 2] = "-out";
        a[a.length - 1] = getCorrectOut().toString();

        return a;
    }
}
