# Supplementary material for: CAVER 3.0: A Tool for the Analysis of Transport Pathways in Dynamic Protein Structures
Source: PLoS Comput Biol. 2012 Oct 18;8(10):e1002708. doi: 10.1371/journal.pcbi.1002708 (PMC3475669; doi:10.1371/journal.pcbi.1002708)
Supplement: Software S1 — CAVER 3.0 package containing CAVER 3.0 executable, source code, license, documentation and examples. The latest release of CAVER 3.0 can be downloaded from http://www.caver.cz. (ZIP) [file pcbi.1002708.s006.zip › caver_3.0/source_code/caver/test/caver/ui/OutputTester.java]

/*
 * To change this template, choose Tools | Templates
 * and open the template in the editor.
 */
package caver.ui;

import java.io.BufferedReader;
import java.io.File;
import java.io.FileReader;
import java.io.IOException;
import java.util.*;
import java.util.logging.Level;
import java.util.logging.Logger;
import junit.framework.TestCase;

/**
 *
 * @author tonda
 *
 * Tests if current version of the program produces the same results as
 * previously computed outputs.
 *
 * Which test will be performed is specified in ./test/data/test_selection,
 * where '.' denotes the project directory.
 *
 *
 */
public class OutputTester extends TestCase {

    private Action action_;
    private Set<String> fileNamesToIgnore_ = new HashSet<String>();
    // test, compare without Caver computation, generate testing data
    private String filesToIgnoreLabel_ = "files_to_ignore";
    private String argumentsTemplateLabel_ = "arguments_template";
    private String argumentsTemplate_;
    private File caverDir_;
    private final String testSetDirVar_ = "$test_set_dir";

    public OutputTester() {
    }

    private File getDataDir() {
        String USER_DIR_KEY = "user.dir";
        String currentDir = System.getProperty(USER_DIR_KEY);
        return new File(currentDir + File.separator + "test_data");
    }

    private String removeComment(String s) {
        StringTokenizer st = new StringTokenizer(s, "#");
        return st.nextToken();
    }

    private List<String> getTestList() throws IOException {

        File f = new File(getDataDir() + File.separator + "test.selection");
        BufferedReader br = new BufferedReader(new FileReader(f));

        int n = Integer.parseInt(removeComment(br.readLine()).trim());

        String action = removeComment(br.readLine()).trim();

        StringTokenizer st = new StringTokenizer(br.readLine(), "\t ");
        String filesToIgnore = st.nextToken();
        if (filesToIgnoreLabel_.equals(filesToIgnore)) {
            while (st.hasMoreTokens()) {
                String fn = st.nextToken().trim();
                fileNamesToIgnore_.add(fn);
            }
        } else {
            throw new RuntimeException(filesToIgnoreLabel_ + " expected, "
                    + filesToIgnore + " found.");
        }

        String line = br.readLine();
        if (line.startsWith(argumentsTemplateLabel_)) {
            argumentsTemplate_ = line.replace(argumentsTemplateLabel_, "").trim();

        } else {
            throw new RuntimeException(argumentsTemplateLabel_ + " expected, "
                    + line + " found.");

        }

        if ("generate".equals(action.toLowerCase())) {
            action_ = Action.GENERATE;
        } else if ("test".equals(action.toLowerCase())) {
            action_ = Action.TEST;
        } else if ("just_compare".equals(action.toLowerCase())) {
            action_ = Action.JUST_COMPARE;

        } else {
            throw new RuntimeException("Second line of "
                    + getDataDir() + " must be either 'generate' or 'test'");
        }

        List<String> list = new ArrayList<String>();
        for (int i = 0; i < n && null != (line = br.readLine()); i++) {
            list.add(removeComment(line).trim());
        }
        br.close();
        return list;
    }

    private List<TestTask> loadTasks(File file) throws IOException {
        List<TestTask> tts = new ArrayList<TestTask>();
        BufferedReader br = new BufferedReader(new FileReader(file));
        String line;

        while (null != (line = br.readLine())) {
            if (line.startsWith(testSetDirVar_)) {
                StringTokenizer st = new StringTokenizer(line, " \t=,;");
                st.nextToken();
                caverDir_ = new File(st.nextToken());
            } else {
                TestTask tt;

                if (line.contains(testSetDirVar_) && null == caverDir_) {
                    throw new RuntimeException(testSetDirVar_
                            + " not initialized in " + file);

                }
                if (null != caverDir_) {
                    line = line.replace(testSetDirVar_,
                            caverDir_.getAbsolutePath());
                }
                //tt = TestTask.create(line);
                tt = TestTask.create(line, argumentsTemplate_);
                tts.add(tt);

            }
        }
        return tts;

    }

    private List<File> getContent(File dir, Set<String> fileNamesToIgnore) {
        List<File> files = new ArrayList<File>();

        if (dir.isDirectory()) {
            File[] children = dir.listFiles();

            for (File f : children) {
                if (f.isFile()) {
                    if (!fileNamesToIgnore.contains(f.getName())) {
                        files.add(f);
                    }
                } else if (f.isDirectory()) {
                    files.addAll(getContent(f, fileNamesToIgnore));
                } else {
                    System.err.println(f + " is not file nor directory.");
                }
            }
        }

        return files;
    }

    /*
     * Checks directories by names and content of individual files.
     *
     * Warning: there are cases where different directory structures can return
     * true
     */
    private boolean compareDirs(File template, File image,
            Set<String> fileNamesToIgnore) throws IOException {

        boolean equal = true;

        if (!template.exists()) {
            System.err.println("Template directory " + template
                    + " does not exist");
            return false;
        }

        List<File> templates = getContent(template, fileNamesToIgnore);
        List<File> images = getContent(image, fileNamesToIgnore);
        Collections.sort(templates);
        Collections.sort(images);

        if (images.size() < templates.size()) {
            int diff = templates.size() - images.size();
            System.err.println("Template directory " + template
                    + " contains " + diff + " more files than image directory " 
                    + image);
            return false;
        }

        if (templates.size() < images.size()) {
            int diff = images.size() - templates.size();
            
            System.err.println("Template directory " + template
                    + " contains " +diff+" less files than " + image);
            return false;
        }

        for (int k = 0; k < templates.size(); k++) {
            File t = templates.get(k);
            File i = images.get(k);
            if (!t.getName().equals(i.getName())) {
                equal = false;
                System.err.println("Expected " + t.getName() + ", found " + i);
            }
            equal &= compareFiles(t, i);

        }


        return equal;
    }

    public static boolean compareFiles(File template, File image) throws IOException {
        boolean value = true;
        BufferedReader brt = new BufferedReader(new FileReader(template));
        BufferedReader bri = new BufferedReader(new FileReader(image));
        String tl;
        String il;
        while (null != (tl = brt.readLine())) {
            il = bri.readLine();
            if (null == il) {
                System.err.println("File " + image
                        + " has fewer lines than " + template
                        + ". Line: " + tl);
                return false;
            }
            boolean b = tl.trim().equals(il.trim());
            if (!b) {
                value = false;
                System.err.println("Lines \n"
                        + tl + "\n" + il + "\ndiffers in files\n"
                        + template + "\n" + image);
            }
        }

        brt.close();
        bri.close();

        return value;
    }

    public boolean runTest(File taskFile, Action action, Set<String> fileNamesToIgnore)
            throws IOException, CalculationException {

        boolean success = true;
        List<TestTask> tts = loadTasks(taskFile);
        for (TestTask tt : tts) {
            try {
                if (null == action) {
                    throw new RuntimeException();
                }

                if (Action.GENERATE == action) {
                    success = false;
                    Launcher.main(tt.getArgsForCorrect());
                    System.err.println("WARNING: no test performed, "
                            + "testing data were generated.");
                }

                if (Action.TEST == action) {
                    Launcher.main(tt.getArgs());

                }
                if (Action.JUST_COMPARE == action) {
                    System.err.println("WARNING: just comparing files, "
                            + "no new Caver computation performed!");
                }

                if (Action.TEST == action || Action.JUST_COMPARE == action) {
                    File correct = tt.getCorrectOut();
                    File fresh = tt.getOut();
                    success &= compareDirs(correct, fresh, fileNamesToIgnore);

                }
            } catch (Exception ex) {
                Logger.getLogger(this.getName()).log(
                        Level.SEVERE, "Test task failed", ex);
                success = false;

            }
        }

        if (success) {
            System.out.println("*** TEST SUCCESSFUL ***");
        } else {

            System.out.println("### TEST FAILED ###");
            success = false;
            return success; // quit at first failure
        }
        return success;
    }

    public void runAllTests() throws Exception {
        File dataDir = getDataDir();

        List<String> testList = getTestList();

        for (String test : testList) {
            File taskFile = new File(dataDir + File.separator + test);

            boolean success = runTest(taskFile, action_, fileNamesToIgnore_);
            if (!success) {
                fail("Output comparison failed for " + test);
            }
        }


    }
}
