# Supplementary material for: CAVER 3.0: A Tool for the Analysis of Transport Pathways in Dynamic Protein Structures
Source: PLoS Comput Biol. 2012 Oct 18;8(10):e1002708. doi: 10.1371/journal.pcbi.1002708 (PMC3475669; doi:10.1371/journal.pcbi.1002708)
Supplement: Software S1 — CAVER 3.0 package containing CAVER 3.0 executable, source code, license, documentation and examples. The latest release of CAVER 3.0 can be downloaded from http://www.caver.cz. (ZIP) [file pcbi.1002708.s006.zip › caver_3.0/source_code/caver/test/chemistry/pdb/PdbInputOutputTest.java]

package chemistry.pdb;

import java.io.BufferedReader;
import java.io.File;
import java.io.FileReader;
import java.io.IOException;
import junit.framework.TestCase;
import org.junit.Test;

public class PdbInputOutputTest extends TestCase {

    @Test
    public static void testInputAndOutput() throws IOException {

        File templateDir = new File("test_data/pdb_templates");

        for (File f : templateDir.listFiles()) {

            BufferedReader br = new BufferedReader(new FileReader(f));
            String a;
            while (null != (a = br.readLine())) {
                if (!PdbLine.isCoordinateLine(a)) {
                    continue;
                }
                PdbLine pl = new PdbLine(a);
                String b = pl.getPdbString();
                if (!a.equals(b)) {
                    fail("PdbLine class failure: created PDB line differs from"
                            + " original for file " + f + ":\n" + a + "\n" + b);
                }
            }
            br.close();
        }

    }
}
