# Supplementary material for: CAVER 3.0: A Tool for the Analysis of Transport Pathways in Dynamic Protein Structures
Source: PLoS Comput Biol. 2012 Oct 18;8(10):e1002708. doi: 10.1371/journal.pcbi.1002708 (PMC3475669; doi:10.1371/journal.pcbi.1002708)
Supplement: Software S1 — CAVER 3.0 package containing CAVER 3.0 executable, source code, license, documentation and examples. The latest release of CAVER 3.0 can be downloaded from http://www.caver.cz. (ZIP) [file pcbi.1002708.s006.zip › caver_3.0/source_code/caver/test/clustering/MatrixComparisonTest.java]

package clustering;

import caver.ui.OutputTester;
import java.io.File;
import java.io.IOException;
import junit.framework.TestCase;
import upgma.MemoryConstrainedAverageLinkClustering;

public class MatrixComparisonTest extends TestCase {

    public static void testClusteringAlgorithm()
            throws IOException {
        MemoryConstrainedAverageLinkClustering m =
                new MemoryConstrainedAverageLinkClustering();
        File dir = new File("test_data/clustering");
        for (int i = 1; i <= 1; i++) {
            File matrixFile = new File(dir + File.separator + i
                    + ".matrix.edges");
            File treeFile = new File(dir + File.separator + i
                    + ".tree.txt");
            File correctTreeFile = new File(dir + File.separator + i
                    + ".correct.tree.txt");

            if (!correctTreeFile.exists()) {
                fail("Testing tree file not found!");
            }

            File temporaryFile = new File(dir + File.separator + i
                    + ".temporary.data");

            if (!matrixFile.exists()) {
                fail("Testing matrix not found!");
            }

            m.run(matrixFile, temporaryFile, treeFile);

            temporaryFile.delete();

            boolean test = OutputTester.compareFiles(correctTreeFile, treeFile);
            if (!test) {
                fail("Correct tree file " + correctTreeFile
                        + " differs from " + treeFile);
            }

        }

    }
}
