# Supplementary material for: CAVER 3.0: A Tool for the Analysis of Transport Pathways in Dynamic Protein Structures
Source: PLoS Comput Biol. 2012 Oct 18;8(10):e1002708. doi: 10.1371/journal.pcbi.1002708 (PMC3475669; doi:10.1371/journal.pcbi.1002708)
Supplement: Software S1 — CAVER 3.0 package containing CAVER 3.0 executable, source code, license, documentation and examples. The latest release of CAVER 3.0 can be downloaded from http://www.caver.cz. (ZIP) [file pcbi.1002708.s006.zip › caver_3.0/source_code/caver/test/algorihtms/clustering/layers/SphereSegmentIntersectionTest.java]

/*
 * To change this template, choose Tools | Templates
 * and open the template in the editor.
 */
package algorihtms.clustering.layers;

import algorithms.clustering.layers.SphereSegmentIntersection;
import geometry.primitives.Point;
import junit.framework.TestCase;
import org.junit.Test;

/**
 *
 * @author tonda
 */
public class SphereSegmentIntersectionTest extends TestCase {

    @Test
    public static void testSphereLine() {
        Point[] p;
        Point a = new Point(0, 0, 0);
        Point b = new Point(1, 0, 0);
        Point s = new Point(0, 0, 0);
        p = SphereSegmentIntersection.sphereLineIntersection(a, b, s, 5);

        if (2 != p.length) {
            fail();
        }
        if (5 != p[0].getX() && 5 != p[1].getX()) {
            fail();
        }

        if (-5 != p[0].getX() && -5 != p[1].getX()) {
            fail();
        }

        if (0 != p[0].getY() || 0 != p[1].getY()) {
            fail();
        }

        if (0 != p[0].getZ() || 0 != p[1].getZ()) {
            fail();
        }


    }

    @Test
    public static void testSphereSegmentIntersection() {
        Point[] p;
        Point a = new Point(0, 0, 0);
        Point b = new Point(6, 0, 0);
        Point s = new Point(0, 0, 0);
        p = SphereSegmentIntersection.sphereSegmentIntersection(a, b, s, 5);

        if (1 != p.length) {
            fail();
        }
        if (5 != p[0].getX()) {
            fail();
        }

        
        if (0 != p[0].getY() ) {
            fail();
        }

        if (0 != p[0].getZ() ) {
            fail();
        }


    }
}
