# Supplementary material for: CAVER 3.0: A Tool for the Analysis of Transport Pathways in Dynamic Protein Structures
Source: PLoS Comput Biol. 2012 Oct 18;8(10):e1002708. doi: 10.1371/journal.pcbi.1002708 (PMC3475669; doi:10.1371/journal.pcbi.1002708)
Supplement: Software S1 — CAVER 3.0 package containing CAVER 3.0 executable, source code, license, documentation and examples. The latest release of CAVER 3.0 can be downloaded from http://www.caver.cz. (ZIP) [file pcbi.1002708.s006.zip › caver_3.0/source_code/caver/test/geometry/primitives/PlaneTest.java]

package geometry.primitives;

import geometry.GeometryConstants;
import junit.framework.TestCase;
import org.junit.Test;

public class PlaneTest extends TestCase {

    @Test
    public static void testDistance() throws CollinearPointsException {
        Plane plane = new Plane(
                new Point(0, 0, 0),
                new Point(1, 0, 0),
                new Point(0, 1, 0));
        Point point = new Point(0, 0, -10);
        Sphere sphere = new Sphere(point, 2);
        double d = plane.distance(sphere);
        double diff = d - 8;
        if (GeometryConstants.tolerance < diff) {
            fail("Distance difference: " + diff);
        }
    }
}
