# Supplementary material for: CAVER 3.0: A Tool for the Analysis of Transport Pathways in Dynamic Protein Structures
Source: PLoS Comput Biol. 2012 Oct 18;8(10):e1002708. doi: 10.1371/journal.pcbi.1002708 (PMC3475669; doi:10.1371/journal.pcbi.1002708)
Supplement: Software S1 — CAVER 3.0 package containing CAVER 3.0 executable, source code, license, documentation and examples. The latest release of CAVER 3.0 can be downloaded from http://www.caver.cz. (ZIP) [file pcbi.1002708.s006.zip › caver_3.0/source_code/caver/lib/nblibraries.properties]

libs.CopyLibs.classpath=\
    ${base}/CopyLibs/org-netbeans-modules-java-j2seproject-copylibstask.jar
libs.CopyLibs.displayName=CopyLibs Task
libs.junit.classpath=\
    ${base}/junit/junit-3.8.2.jar
libs.junit.displayName=JUnit 3.8.2
libs.junit.javadoc=\
    ${base}/junit/junit-3.8.2-api.zip
libs.junit_4.classpath=\
    ${base}/junit_4/junit-4.10.jar
libs.junit_4.displayName=JUnit 4.10
libs.junit_4.javadoc=\
    ${base}/junit_4/junit-4.10-javadoc.jar
libs.junit_4.src=\
    ${base}/junit_4/junit-4.10-sources.jar
