# Supplementary material for: CAVER 3.0: A Tool for the Analysis of Transport Pathways in Dynamic Protein Structures
Source: PLoS Comput Biol. 2012 Oct 18;8(10):e1002708. doi: 10.1371/journal.pcbi.1002708 (PMC3475669; doi:10.1371/journal.pcbi.1002708)
Supplement: Software S1 — CAVER 3.0 package containing CAVER 3.0 executable, source code, license, documentation and examples. The latest release of CAVER 3.0 can be downloaded from http://www.caver.cz. (ZIP) [file pcbi.1002708.s006.zip › caver_3.0/source_code/caver/nbproject/genfiles.properties]

build.xml.data.CRC32=650b0473
build.xml.script.CRC32=13e82bd2
build.xml.stylesheet.CRC32=28e38971@1.50.2.46
# This file is used by a NetBeans-based IDE to track changes in generated files such as build-impl.xml.
# Do not edit this file. You may delete it but then the IDE will never regenerate such files for you.
nbproject/build-impl.xml.data.CRC32=650b0473
nbproject/build-impl.xml.script.CRC32=8e9ce76f
nbproject/build-impl.xml.stylesheet.CRC32=fcddb364@1.50.2.46
