# Supplementary material for: CAVER 3.0: A Tool for the Analysis of Transport Pathways in Dynamic Protein Structures
Source: PLoS Comput Biol. 2012 Oct 18;8(10):e1002708. doi: 10.1371/journal.pcbi.1002708 (PMC3475669; doi:10.1371/journal.pcbi.1002708)
Supplement: Software S1 — CAVER 3.0 package containing CAVER 3.0 executable, source code, license, documentation and examples. The latest release of CAVER 3.0 can be downloaded from http://www.caver.cz. (ZIP) [file pcbi.1002708.s006.zip › caver_3.0/source_code/caver/nbproject/project.xml]

<?xml version="1.0" encoding="UTF-8"?>
<project xmlns="http://www.netbeans.org/ns/project/1">
    <type>org.netbeans.modules.java.j2seproject</type>
    <configuration>
        <data xmlns="http://www.netbeans.org/ns/j2se-project/3">
            <name>caver</name>
            <source-roots>
                <root id="src.dir"/>
            </source-roots>
            <test-roots>
                <root id="test.src.dir"/>
            </test-roots>
        </data>
        <libraries xmlns="http://www.netbeans.org/ns/ant-project-libraries/1">
            <definitions>.\lib\nblibraries.properties</definitions>
        </libraries>
    </configuration>
</project>
