# Supplementary material for: CAVER 3.0: A Tool for the Analysis of Transport Pathways in Dynamic Protein Structures
Source: PLoS Comput Biol. 2012 Oct 18;8(10):e1002708. doi: 10.1371/journal.pcbi.1002708 (PMC3475669; doi:10.1371/journal.pcbi.1002708)
Supplement: Software S1 — CAVER 3.0 package containing CAVER 3.0 executable, source code, license, documentation and examples. The latest release of CAVER 3.0 can be downloaded from http://www.caver.cz. (ZIP) [file pcbi.1002708.s006.zip › caver_3.0/source_code/caver/src/algorithms/search/TunnelComputation.java]

package algorithms.search;

import algorithms.triangulation.VoronoiDiagram;
import caver.CalculationSettings;
import caver.tunnels.Tunnels;
import caver.ui.CalculationException;
import caver.util.CaverCounter;
import chemistry.pdb.SnapId;
import geometry.primitives.Point;
import java.io.IOException;

public interface TunnelComputation {

    public Tunnels computeTunnels(CalculationSettings cs, VoronoiDiagram vd,
            Point start, double proteinR, SnapId snapId, CaverCounter counter)
            throws IOException, CalculationException;

    public Tunnels computeTunnelsBlock(CalculationSettings cs, VoronoiDiagram vd,
            Point origin, SnapId snapId, CaverCounter counter) throws IOException;
}
