# Supplementary material for: CAVER 3.0: A Tool for the Analysis of Transport Pathways in Dynamic Protein Structures
Source: PLoS Comput Biol. 2012 Oct 18;8(10):e1002708. doi: 10.1371/journal.pcbi.1002708 (PMC3475669; doi:10.1371/journal.pcbi.1002708)
Supplement: Software S1 — CAVER 3.0 package containing CAVER 3.0 executable, source code, license, documentation and examples. The latest release of CAVER 3.0 can be downloaded from http://www.caver.cz. (ZIP) [file pcbi.1002708.s006.zip › caver_3.0/source_code/caver/src/algorithms/search/CostFunction.java]

package algorithms.search;

/*
 * Tunnels are identified as cheapest paths in graph. The interface CostFunction
 * provides methods for evaluation of costs of edges. The cost should reflect
 * the probability that small molecule can pass through the site described by
 * arguments of getCost method, i.e. the higher the cost, the lower the
 * probability.
 *
 */
public interface CostFunction {

    public double getCost(double x, double y, double z, double r, double l);

    /*
     * Cost of passage through tunnel segment of radius r and length l.
     */
    public double getCost(double r, double l);

    public void printGraph();

    public boolean overflow(double radius);
}
