# Supplementary material for: CAVER 3.0: A Tool for the Analysis of Transport Pathways in Dynamic Protein Structures
Source: PLoS Comput Biol. 2012 Oct 18;8(10):e1002708. doi: 10.1371/journal.pcbi.1002708 (PMC3475669; doi:10.1371/journal.pcbi.1002708)
Supplement: Software S1 — CAVER 3.0 package containing CAVER 3.0 executable, source code, license, documentation and examples. The latest release of CAVER 3.0 can be downloaded from http://www.caver.cz. (ZIP) [file pcbi.1002708.s006.zip › caver_3.0/source_code/caver/src/algorithms/clustering/Line.java]

package algorithms.clustering;

import geometry.primitives.Point;

public class Line {

    private Point a;
    private Point b;

    public Line(Point a, Point b) {
        this.a = a;
        this.b = b;
    }

    public Point getT() {
        return a.plus(b).divide(2);
    }

    public float getLength() {
        return (float) Math.sqrt(a.minus(b).squaredSize());
    }

    public Point getA() {
        return a;
    }

    public Point getB() {
        return b;
    }
}
