# Supplementary material for: CAVER 3.0: A Tool for the Analysis of Transport Pathways in Dynamic Protein Structures
Source: PLoS Comput Biol. 2012 Oct 18;8(10):e1002708. doi: 10.1371/journal.pcbi.1002708 (PMC3475669; doi:10.1371/journal.pcbi.1002708)
Supplement: Software S1 — CAVER 3.0 package containing CAVER 3.0 executable, source code, license, documentation and examples. The latest release of CAVER 3.0 can be downloaded from http://www.caver.cz. (ZIP) [file pcbi.1002708.s006.zip › caver_3.0/source_code/caver/src/algorithms/clustering/ClusterId.java]

package algorithms.clustering;

import java.io.Serializable;

/**
 *
 * Represents unique identifier of a cluster.
 */
public class ClusterId implements Serializable {

    private int id_;

    public static ClusterId create(int id) {
        ClusterId query = new ClusterId(id);
        return query;
    }

    private ClusterId(int id) {
        id_ = id;
    }

    public int get() {
        return id_;
    }

    @Override
    public boolean equals(Object o) {
        ClusterId ti = (ClusterId) o;
        return ti.id_ == id_;
    }

    @Override
    public int hashCode() {
        int hash = 7;
        hash = 47 * hash + this.id_;
        return hash;
    }

    @Override
    public String toString() {
        return "" + id_;
    }
}
