# Supplementary material for: CAVER 3.0: A Tool for the Analysis of Transport Pathways in Dynamic Protein Structures
Source: PLoS Comput Biol. 2012 Oct 18;8(10):e1002708. doi: 10.1371/journal.pcbi.1002708 (PMC3475669; doi:10.1371/journal.pcbi.1002708)
Supplement: Software S1 — CAVER 3.0 package containing CAVER 3.0 executable, source code, license, documentation and examples. The latest release of CAVER 3.0 can be downloaded from http://www.caver.cz. (ZIP) [file pcbi.1002708.s006.zip › caver_3.0/source_code/caver/src/algorithms/clustering/statistics/Histogram.java]

package algorithms.clustering.statistics;

import java.util.ArrayList;
import java.util.List;

/*
 * Class represents histogram range and number of its intervals.
 *
 */
public class Histogram {

    private double left_, right_;
    int n_;

    /*
     * null indicated min and max
     */
    public Histogram(double left, double right, int step) {
        this.left_ = left;
        this.right_ = right;
        this.n_ = step;
    }

    public double getLeft() {
        return left_;
    }

    public double getRight() {
        return right_;
    }

    public int getN() {
        return n_;
    }

    public List<Double> getBorders() {
        List<Double> l = new ArrayList<Double>();
        for (int i = 0; i <= n_; i++) {
            l.add(left_ + ((double) i / n_) * (right_ - left_));
        }
        return l;
    }
}
