# Supplementary material for: CAVER 3.0: A Tool for the Analysis of Transport Pathways in Dynamic Protein Structures
Source: PLoS Comput Biol. 2012 Oct 18;8(10):e1002708. doi: 10.1371/journal.pcbi.1002708 (PMC3475669; doi:10.1371/journal.pcbi.1002708)
Supplement: Software S1 — CAVER 3.0 package containing CAVER 3.0 executable, source code, license, documentation and examples. The latest release of CAVER 3.0 can be downloaded from http://www.caver.cz. (ZIP) [file pcbi.1002708.s006.zip › caver_3.0/source_code/caver/src/algorithms/clustering/statistics/StatisticsColumn.java]

package algorithms.clustering.statistics;

public class StatisticsColumn {

    private String shortHeader;
    private int width;

    public StatisticsColumn(String shortHeader, int width) {
        this.shortHeader = shortHeader;
        this.width = width;
    }

    public String getShortHeader() {
        return shortHeader;
    }

    public int getWidth() {
        return width;
    }
}
