# Supplementary material for: CAVER 3.0: A Tool for the Analysis of Transport Pathways in Dynamic Protein Structures
Source: PLoS Comput Biol. 2012 Oct 18;8(10):e1002708. doi: 10.1371/journal.pcbi.1002708 (PMC3475669; doi:10.1371/journal.pcbi.1002708)
Supplement: Software S1 — CAVER 3.0 package containing CAVER 3.0 executable, source code, license, documentation and examples. The latest release of CAVER 3.0 can be downloaded from http://www.caver.cz. (ZIP) [file pcbi.1002708.s006.zip › caver_3.0/source_code/caver/src/algorithms/clustering/statistics/AtomCounter.java]

package algorithms.clustering.statistics;

import chemistry.Atom;

public class AtomCounter {

    Atom atom_;
    int count_ = 0;

    public AtomCounter(Atom atom) {
        this.atom_ = atom;
    }

    public AtomCounter(Atom atom, int count) {
        this.atom_ = atom;
        this.count_ = count;
    }

    public void inc() {
        count_++;
    }

    public Atom getAtom() {
        return atom_;
    }

    public int getCount() {
        return count_;
    }
}
