# Supplementary material for: CAVER 3.0: A Tool for the Analysis of Transport Pathways in Dynamic Protein Structures
Source: PLoS Comput Biol. 2012 Oct 18;8(10):e1002708. doi: 10.1371/journal.pcbi.1002708 (PMC3475669; doi:10.1371/journal.pcbi.1002708)
Supplement: Software S1 — CAVER 3.0 package containing CAVER 3.0 executable, source code, license, documentation and examples. The latest release of CAVER 3.0 can be downloaded from http://www.caver.cz. (ZIP) [file pcbi.1002708.s006.zip › caver_3.0/source_code/caver/src/algorithms/clustering/RelevanceComparator.java]

package algorithms.clustering;

import java.util.Comparator;

/*
 * Compares clusters using their priority. For more details, see description of
 * the cluster priority in: CAVER 3.0: A Tool for the Analysis of Transport
 * Pathways in Dynamic Protein Structures
 */
public class RelevanceComparator implements Comparator<Cluster> {

    public int compare(Cluster a, Cluster b) {
        int c = -Double.compare(
                a.getStatistics().getPriority(),
                b.getStatistics().getPriority());

        if (0 == c) { // equality prevention
            c = -Double.compare(
                    a.getStatistics().getBottleneckDistribution().getAverage(),
                    b.getStatistics().getBottleneckDistribution().getAverage());
        }

        if (0 == c) { // final equality prevention
            c = -Double.compare(a.getId().get(), b.getId().get());
        }
        return c;
    }
}
