# Supplementary material for: CAVER 3.0: A Tool for the Analysis of Transport Pathways in Dynamic Protein Structures
Source: PLoS Comput Biol. 2012 Oct 18;8(10):e1002708. doi: 10.1371/journal.pcbi.1002708 (PMC3475669; doi:10.1371/journal.pcbi.1002708)
Supplement: Software S1 — CAVER 3.0 package containing CAVER 3.0 executable, source code, license, documentation and examples. The latest release of CAVER 3.0 can be downloaded from http://www.caver.cz. (ZIP) [file pcbi.1002708.s006.zip › caver_3.0/source_code/caver/src/algorithms/clustering/layers/WeightedPoint.java]

package algorithms.clustering.layers;

import geometry.primitives.Point;

public class WeightedPoint {

    private Point point_; // point coordinate P
    private Point unit_; // unit vector, normalized SP, where S is averaged 
    //                      starting point of all analyzed tunnels 
    private double weight_;

    public WeightedPoint(Point unit, Point p, double w) {
        unit_ = unit;
        point_ = p;
        weight_ = w;
    }

    public void update(Point p, double weight) {
        weight_ = weight;
        point_ = p;
    }

    public double getWeight() {
        return weight_;
    }

    public Point getPoint() {
        return point_;
    }

    public double[] getKey() {
        return unit_.getCoordinates();
    }

    public Point getUnit() {
        return unit_;
    }
}
