# Supplementary material for: CAVER 3.0: A Tool for the Analysis of Transport Pathways in Dynamic Protein Structures
Source: PLoS Comput Biol. 2012 Oct 18;8(10):e1002708. doi: 10.1371/journal.pcbi.1002708 (PMC3475669; doi:10.1371/journal.pcbi.1002708)
Supplement: Software S1 — CAVER 3.0 package containing CAVER 3.0 executable, source code, license, documentation and examples. The latest release of CAVER 3.0 can be downloaded from http://www.caver.cz. (ZIP) [file pcbi.1002708.s006.zip › caver_3.0/source_code/caver/src/algorithms/triangulation/qhull/Edge.java]

package algorithms.triangulation.qhull;

public class Edge {

    Vertex start;
    Vertex middle;
    Vertex end;
    Facet inside;
    Facet outside;

    public Edge(Vertex start, Vertex end, Facet outside) {
        this.start = start;
        this.end = end;
        this.outside = outside;
    }

    public Edge(Vertex start, Vertex middle, Vertex end, Facet outside) {
        this.start = start;
        this.middle = middle;
        this.end = end;
        this.outside = outside;
    }
}
