# Supplementary material for: CAVER 3.0: A Tool for the Analysis of Transport Pathways in Dynamic Protein Structures
Source: PLoS Comput Biol. 2012 Oct 18;8(10):e1002708. doi: 10.1371/journal.pcbi.1002708 (PMC3475669; doi:10.1371/journal.pcbi.1002708)
Supplement: Software S1 — CAVER 3.0 package containing CAVER 3.0 executable, source code, license, documentation and examples. The latest release of CAVER 3.0 can be downloaded from http://www.caver.cz. (ZIP) [file pcbi.1002708.s006.zip › caver_3.0/source_code/caver/src/algorithms/triangulation/qhull/PickableObject.java]

package algorithms.triangulation.qhull;

public abstract interface PickableObject
{
  public abstract void setPosition(float[] paramArrayOfFloat);

  public abstract void updatePosition();

  public abstract void updateColor();

  public abstract float[] getPositionReference();

  public abstract byte[] getColorReference();

  public abstract float[] getPosition();

  public abstract int[] getColorIndices();

  public abstract byte[] getColor();

  public abstract void setColor(byte[] paramArrayOfByte);
}
