# Supplementary material for: CAVER 3.0: A Tool for the Analysis of Transport Pathways in Dynamic Protein Structures
Source: PLoS Comput Biol. 2012 Oct 18;8(10):e1002708. doi: 10.1371/journal.pcbi.1002708 (PMC3475669; doi:10.1371/journal.pcbi.1002708)
Supplement: Software S1 — CAVER 3.0 package containing CAVER 3.0 executable, source code, license, documentation and examples. The latest release of CAVER 3.0 can be downloaded from http://www.caver.cz. (ZIP) [file pcbi.1002708.s006.zip › caver_3.0/source_code/caver/src/algorithms/triangulation/qhull/HyperPlane.java]

package algorithms.triangulation.qhull;

public class HyperPlane {

    public static final Vertex zVector = new Vertex(0.0D, 0.0D, 1.0D);
    Vertex normal;
    double d;

    public HyperPlane(Vertex a, Vertex b, Vertex c) {
        this.normal = b.subtract(a).cross(c.subtract(a)).normalize();
        this.d = this.normal.dot(a);
    }

    public HyperPlane(Vertex a, Vertex b) {
        this.normal = b.subtract(a).cross(zVector).normalize();
        this.d = this.normal.dot(a);
    }

    public HyperPlane(Vertex a, Vertex b, int n) {
        this.normal = b.subtract(a).cross(zVector).normalize();
        this.normal = new Vertex(this.normal.coordinates[0],
                this.normal.coordinates[1], this.normal.coordinates[2], 0.0D);

        this.d = this.normal.dot(a);
    }

    public boolean outside(Vertex x) {
        return this.normal.dot(x) > this.d;
    }

    public void assign(Vertex a, Vertex b, Vertex c) {
        this.normal = b.subtract(a).cross(c.subtract(a)).normalize();
        this.d = this.normal.dot(a);
    }
}
