# Supplementary material for: CAVER 3.0: A Tool for the Analysis of Transport Pathways in Dynamic Protein Structures
Source: PLoS Comput Biol. 2012 Oct 18;8(10):e1002708. doi: 10.1371/journal.pcbi.1002708 (PMC3475669; doi:10.1371/journal.pcbi.1002708)
Supplement: Software S1 — CAVER 3.0 package containing CAVER 3.0 executable, source code, license, documentation and examples. The latest release of CAVER 3.0 can be downloaded from http://www.caver.cz. (ZIP) [file pcbi.1002708.s006.zip › caver_3.0/source_code/caver/src/algorithms/triangulation/qhull/AlphaTriangle.java]

 package algorithms.triangulation.qhull;
 
 public class AlphaTriangle
 {
   public double minU;
   public double maxU;
   public int lastSeen;
 
   public AlphaTriangle(double min, double max)
   {
     this.minU = min;
     this.maxU = max;
     this.lastSeen = 0;
   }
 }
