# Supplementary material for: CAVER 3.0: A Tool for the Analysis of Transport Pathways in Dynamic Protein Structures
Source: PLoS Comput Biol. 2012 Oct 18;8(10):e1002708. doi: 10.1371/journal.pcbi.1002708 (PMC3475669; doi:10.1371/journal.pcbi.1002708)
Supplement: Software S1 — CAVER 3.0 package containing CAVER 3.0 executable, source code, license, documentation and examples. The latest release of CAVER 3.0 can be downloaded from http://www.caver.cz. (ZIP) [file pcbi.1002708.s006.zip › caver_3.0/source_code/caver/src/upgma/Reference.java]

package upgma;

import java.util.HashMap;
import java.util.HashSet;
import java.util.Map;
import java.util.Set;

public class Reference {

    private Set<Edge> edges = new HashSet<Edge>();
    private Map<Edge, Integer> sizes = new HashMap<Edge, Integer>();

    public Set<Edge> getEdges() {
        return edges;
    }

    public int getRemoteClusterSize(Edge e) {
        return sizes.get(e);
    }

    public void addEdge(Edge e, int remoteSize) {
        edges.add(e);
        sizes.put(e, remoteSize);
    }
}
