# Supplementary material for: CAVER 3.0: A Tool for the Analysis of Transport Pathways in Dynamic Protein Structures
Source: PLoS Comput Biol. 2012 Oct 18;8(10):e1002708. doi: 10.1371/journal.pcbi.1002708 (PMC3475669; doi:10.1371/journal.pcbi.1002708)
Supplement: Software S1 — CAVER 3.0 package containing CAVER 3.0 executable, source code, license, documentation and examples. The latest release of CAVER 3.0 can be downloaded from http://www.caver.cz. (ZIP) [file pcbi.1002708.s006.zip › caver_3.0/source_code/caver/src/upgma/MemoryConstrainedAverageLinkClustering.java]

package upgma;

import java.io.BufferedWriter;
import java.io.File;
import java.io.FileWriter;
import java.io.IOException;

public class MemoryConstrainedAverageLinkClustering {

    public static void main(String[] args) throws IOException {

        if (args.length < 3) {
            System.err.println("I need these arguments:");
            System.err.println("- input matrix file");
            System.err.println("- temporary file");
            System.err.println("- output tree file");
            return;
        }

        File matrix = new File(args[0]);
        File temporary = new File(args[1]);
        File tree = new File(args[2]);
        MemoryConstrainedAverageLinkClustering m =
                new MemoryConstrainedAverageLinkClustering();
        m.run(matrix, temporary, tree);
    }

    public void run(File matrix, File temporary, File tree) throws IOException {
        // single round upgma, optimized variant, allows forward fetching when stuck
        SingleRoundUPGMAOptimized sr = new SingleRoundUPGMAOptimized(matrix.getPath());

        sr.setMaxEdgesInMem(50000);
        sr.setMaxEdgesInMemForSort(6000000);
        sr.setLookup(50000);

        sr.setTempFile(temporary.getPath());

        MyTime mt = new MyTime().start();
        Cluster cluster = sr.cluster();
        mt.stop();

        BufferedWriter bw = new BufferedWriter(new FileWriter(tree));
        sr.getStringHierarchyPlain(cluster, bw);
        bw.close();
    }

    public static void test(String[] args) {

        if (args.length < 3) {
            System.err.println("I need these arguments:");
            System.err.println("- input matrix file");
            System.err.println("- temporary file");
            System.err.println("- output tree file");
            return;
        }

        String matrix = args[0];
        String temporary = args[1];

        // naive upgma
        UPGMA u = new NaiveUPGMA(matrix);

        // single round upgma, optimized variant, allows forward fetching when stuck
        SingleRoundUPGMAOptimized u_so = new SingleRoundUPGMAOptimized(matrix);

        u_so.setMaxEdgesInMem(50000);
        u_so.setMaxEdgesInMemForSort(6000000);
        u_so.setLookup(50000);

        u_so.setTempFile(temporary);
        UPGMA uso = u_so;

        Cluster c = u.cluster();

        // TIME init
        MyTime mt = new MyTime().start();

        Cluster cso = uso.cluster();

        // TIME evaluate
        mt.stop();
    }
}
