# Supplementary material for: CAVER 3.0: A Tool for the Analysis of Transport Pathways in Dynamic Protein Structures
Source: PLoS Comput Biol. 2012 Oct 18;8(10):e1002708. doi: 10.1371/journal.pcbi.1002708 (PMC3475669; doi:10.1371/journal.pcbi.1002708)
Supplement: Software S1 — CAVER 3.0 package containing CAVER 3.0 executable, source code, license, documentation and examples. The latest release of CAVER 3.0 can be downloaded from http://www.caver.cz. (ZIP) [file pcbi.1002708.s006.zip › caver_3.0/source_code/caver/src/upgma/MyTime.java]

package upgma;

public class MyTime {

    private long start, stop = 0;

    public MyTime start() {
        start = System.currentTimeMillis();
        return this;
    }

    public void stop() {
        stop = System.currentTimeMillis();
    }

    public long time() {
        return stop - start;
    }

    public String timeSeconds() {
        return String.valueOf((stop - start) / 1000.0f) + " seconds";
    }
}
