# Supplementary material for: CAVER 3.0: A Tool for the Analysis of Transport Pathways in Dynamic Protein Structures
Source: PLoS Comput Biol. 2012 Oct 18;8(10):e1002708. doi: 10.1371/journal.pcbi.1002708 (PMC3475669; doi:10.1371/journal.pcbi.1002708)
Supplement: Software S1 — CAVER 3.0 package containing CAVER 3.0 executable, source code, license, documentation and examples. The latest release of CAVER 3.0 can be downloaded from http://www.caver.cz. (ZIP) [file pcbi.1002708.s006.zip › caver_3.0/source_code/caver/src/upgma/MetricRandomTester.java]

package upgma;

import java.io.BufferedWriter;
import java.io.FileWriter;
import java.io.IOException;
import java.util.logging.Level;
import java.util.logging.Logger;

public class MetricRandomTester {

    public static void main(String[] args) {
        BufferedWriter bw = null;
        try {

            String edgesBinaryFile = "V:/_data_eva/testRandom100k/matrix.edges.bin";
            String tempfile = "V:/_data_eva/testRandom100k/tmp.txt";
            String treefile = "V:/_data_eva/testRandom100k/tree.txt";

            SingleRoundUPGMAOptimized sr = new SingleRoundUPGMAOptimized(
                    edgesBinaryFile, true);


            sr.setMaxEdgesInMem(50000);
            sr.setMaxEdgesInMemForSort(6000000);
            sr.setLookup(50000);
            sr.setTempFile(tempfile);
            MyTime mt = new MyTime().start();
            Cluster cluster = sr.cluster();
            mt.stop();
            System.out.println("MCUPGMA time: " + mt.timeSeconds());
            bw = new BufferedWriter(new FileWriter(treefile));
            sr.getStringHierarchyPlain(cluster, bw);
            bw.close();


        } catch (IOException ex) {
            Logger.getLogger(MetricRandomTester.class.getName()).log(
                    Level.SEVERE, null, ex);
        }
    }
}
