# Supplementary material for: CAVER 3.0: A Tool for the Analysis of Transport Pathways in Dynamic Protein Structures
Source: PLoS Comput Biol. 2012 Oct 18;8(10):e1002708. doi: 10.1371/journal.pcbi.1002708 (PMC3475669; doi:10.1371/journal.pcbi.1002708)
Supplement: Software S1 — CAVER 3.0 package containing CAVER 3.0 executable, source code, license, documentation and examples. The latest release of CAVER 3.0 can be downloaded from http://www.caver.cz. (ZIP) [file pcbi.1002708.s006.zip › caver_3.0/source_code/caver/src/caver/ui/InvalidArgumentsException.java]

package caver.ui;

/**
 * Thrown if results in the middle of calculation do not allow to continue.
 * Not for unexpected exception, parameter parsing error etc.
 */

public class InvalidArgumentsException extends Exception {
        public InvalidArgumentsException(String msg) {
            super(msg);
        }
}
