# Supplementary material for: CAVER 3.0: A Tool for the Analysis of Transport Pathways in Dynamic Protein Structures
Source: PLoS Comput Biol. 2012 Oct 18;8(10):e1002708. doi: 10.1371/journal.pcbi.1002708 (PMC3475669; doi:10.1371/journal.pcbi.1002708)
Supplement: Software S1 — CAVER 3.0 package containing CAVER 3.0 executable, source code, license, documentation and examples. The latest release of CAVER 3.0 can be downloaded from http://www.caver.cz. (ZIP) [file pcbi.1002708.s006.zip › caver_3.0/source_code/caver/src/caver/util/Memory.java]

package caver.util;

import java.util.ArrayList;
import java.util.List;

/*
 * Class for testing memory bottlenecks by measuring the amount of memory needed
 * to throw OutOfMemoryException.
 */
public class Memory {

    public static void fill() {
        int MB = 1000000 / 4;
        int x = 10;
        List list = new ArrayList();
        for (int i = 0; i < 1000; i++) {
            list.add(new int[x * MB]);
            System.out.println(((i + 1) * x) + " MB allocated");
        }

    }
}
