# Supplementary material for: CAVER 3.0: A Tool for the Analysis of Transport Pathways in Dynamic Protein Structures
Source: PLoS Comput Biol. 2012 Oct 18;8(10):e1002708. doi: 10.1371/journal.pcbi.1002708 (PMC3475669; doi:10.1371/journal.pcbi.1002708)
Supplement: Software S1 — CAVER 3.0 package containing CAVER 3.0 executable, source code, license, documentation and examples. The latest release of CAVER 3.0 can be downloaded from http://www.caver.cz. (ZIP) [file pcbi.1002708.s006.zip › caver_3.0/source_code/caver/src/caver/util/FileOperations.java]

package caver.util;

import java.io.File;

public class FileOperations {

    public static boolean deleteDirectory(File f) {
        if (f.isDirectory()) {
            String[] strChildren = f.list();
            for (int i = 0; i < strChildren.length; i++) {
                boolean b = deleteDirectory(new File(f, strChildren[i]));
                if (!b) {
                    return false;
                }
            }
        }

        // The directory is now empty so delete it
        return f.delete();
    }
}
