# Supplementary material for: CAVER 3.0: A Tool for the Analysis of Transport Pathways in Dynamic Protein Structures
Source: PLoS Comput Biol. 2012 Oct 18;8(10):e1002708. doi: 10.1371/journal.pcbi.1002708 (PMC3475669; doi:10.1371/journal.pcbi.1002708)
Supplement: Software S1 — CAVER 3.0 package containing CAVER 3.0 executable, source code, license, documentation and examples. The latest release of CAVER 3.0 can be downloaded from http://www.caver.cz. (ZIP) [file pcbi.1002708.s006.zip › caver_3.0/source_code/caver/src/caver/util/Distribution.java]

package caver.util;

/*
 * Processes observed numerical values and computes their statistical
 * properties.
 */
public class Distribution {

    private double average_;
    private double standardDeviation_;
    private double max_;
    private int size_;

    public Distribution(double[] distribution) {
        average_ = average(distribution);
        standardDeviation_ = standardDeviation(distribution);
        max_ = max(distribution);
        size_ = distribution.length;
    }

    public double getAverage() {
        return average_;
    }

    public int size() {
        return size_;
    }

    public double getStandardDeviation() {
        return standardDeviation_;
    }

    public double getMax() {
        return max_;
    }

    private static double average(double[] a) {
        double sum = 0;
        int count = 0;
        for (double d : a) {
            sum += d;
            count++;
        }
        return sum / count;
    }

    private static double standardDeviation(double[] a) {
        double sum = 0;
        int count = 0;
        double average = average(a);
        for (double d : a) {
            sum += (d - average) * (d - average);
            count++;
        }
        return Math.sqrt(sum / count);
    }

    private static double max(double[] a) {
        double max = Double.NEGATIVE_INFINITY;
        for (double d : a) {
            if (max < d) {
                max = d;
            }
        }
        return max;
    }
}
