# Supplementary material for: CAVER 3.0: A Tool for the Analysis of Transport Pathways in Dynamic Protein Structures
Source: PLoS Comput Biol. 2012 Oct 18;8(10):e1002708. doi: 10.1371/journal.pcbi.1002708 (PMC3475669; doi:10.1371/journal.pcbi.1002708)
Supplement: Software S1 — CAVER 3.0 package containing CAVER 3.0 executable, source code, license, documentation and examples. The latest release of CAVER 3.0 can be downloaded from http://www.caver.cz. (ZIP) [file pcbi.1002708.s006.zip › caver_3.0/source_code/caver/src/caver/util/CaverCounter.java]

package caver.util;

import java.util.logging.Logger;

/*
 * A modifiable integer for counting number of events.
 */
public class CaverCounter {

    private int value;

    public CaverCounter(int first) {
        value = first;
    }

    private void increase() {
        if (Integer.MAX_VALUE <= value) {
            Logger.getLogger("caver").warning("Counter overflow.");
        } else {
            value++;
        }
    }

    public int get() {
        int v = value;
        increase();
        return v;
    }
}
