# Supplementary material for: CAVER 3.0: A Tool for the Analysis of Transport Pathways in Dynamic Protein Structures
Source: PLoS Comput Biol. 2012 Oct 18;8(10):e1002708. doi: 10.1371/journal.pcbi.1002708 (PMC3475669; doi:10.1371/journal.pcbi.1002708)
Supplement: Software S1 — CAVER 3.0 package containing CAVER 3.0 executable, source code, license, documentation and examples. The latest release of CAVER 3.0 can be downloaded from http://www.caver.cz. (ZIP) [file pcbi.1002708.s006.zip › caver_3.0/source_code/caver/src/caver/Printer.java]

package caver;

import java.io.BufferedWriter;
import java.io.File;
import java.io.FileWriter;
import java.io.IOException;
import java.util.ArrayList;
import java.util.List;
import java.util.logging.Level;
import java.util.logging.Logger;

/*
 * Class for controling output to the screen. Should be used instead of
 * System.out and System.err.
 */
public class Printer {

    public static final int IMPORTANT = 100;
    public static final int NORMAL = 20;
    public static final int ALL = 0;
    public static final int SOME = 10;
    private static int out = SOME; // print only messages of higher importance
    private static int in = 1; // default importance of incoming messages
    private static Integer oneTimeIn = -1;
    private static File file_;
    private static List<String> suggestions = new ArrayList<String>();
    // storage of advises and suggestions for a user

    /*
     * Processes an advise or a suggestion for a user.
     */
    public static void suggests(String what) {
        suggestions.add(what);
    }

    public static void saveSuggestions(File file) throws IOException {
        if (0 < suggestions.size()) {
            BufferedWriter bw = new BufferedWriter(new FileWriter(file));
            for (String s : suggestions) {
                bw.write(s + "\n");
            }
            bw.close();
        }
    }

    public static void setFile(File file) {
        file_ = file;
    }

    private static boolean out() {
        boolean b;
        if (null == oneTimeIn) {
            b = out < in;
        } else {
            b = out < oneTimeIn;
        }
        oneTimeIn = null;
        return b;
    }

    public static void listenOnce(int p) {
        oneTimeIn = p;
    }

    public static void listen(int p) {
        out = p;
    }

    public static void print(String s) {

        if (out()) {
            System.out.print(s);
            if (null != file_) {
                try {
                    BufferedWriter bw = new BufferedWriter(new FileWriter(file_,
                            true));
                    bw.write(s);
                    bw.close();
                } catch (IOException e) {
                    Logger.getLogger("caver").log(
                            Level.WARNING, "Log file error.", e);
                }
            }
        }
    }

    public static void log(Exception e) {
        print(e.getMessage());
        print(e.getStackTrace().toString());
        Logger.getLogger("caver").log(
                Level.WARNING, "", e);
    }

    public static void warn(String msg) {
        print(msg);
        Logger.getLogger("caver").log(
                Level.WARNING, msg);
    }

    public static void log(Level level, String msg, Object param1) {
        print(msg);
        Logger.getLogger("caver").log(level, msg, param1);
    }

    public static void println(String s) {
        print(s + "\n");
    }

    public static void println(String s, int level) {
        listenOnce(level);
        print(s + "\n");
    }

    public static void println() {
        print("\n");
    }

    public static void println(int i) {
        println(i);
    }

    public static void println(double d) {
        println(d);
    }

    public static void println(boolean b) {
        println(b);
    }

    /*
     * For printing that will be deleted from code.
     */
    public static void debug(String s) {
        println(s);
    }

    public static void out(String s) {
        println(s);
    }

    public static void error(String s) {
        println(s);
    }
}
