# Supplementary material for: CAVER 3.0: A Tool for the Analysis of Transport Pathways in Dynamic Protein Structures
Source: PLoS Comput Biol. 2012 Oct 18;8(10):e1002708. doi: 10.1371/journal.pcbi.1002708 (PMC3475669; doi:10.1371/journal.pcbi.1002708)
Supplement: Software S1 — CAVER 3.0 package containing CAVER 3.0 executable, source code, license, documentation and examples. The latest release of CAVER 3.0 can be downloaded from http://www.caver.cz. (ZIP) [file pcbi.1002708.s006.zip › caver_3.0/source_code/caver/src/caver/tunnels/TunnelSnapshotAndCostComparator.java]

package caver.tunnels;

import java.util.Comparator;

public class TunnelSnapshotAndCostComparator implements Comparator<Tunnel> {

    @Override
    public int compare(Tunnel a, Tunnel b) {
        int c = a.getSnapId().compareTo(b.getSnapId());
        if (c == 0) {
            c = Double.compare(a.getCost(), b.getCost());
        }
        return c;
    }
}
