# Supplementary material for: CAVER 3.0: A Tool for the Analysis of Transport Pathways in Dynamic Protein Structures
Source: PLoS Comput Biol. 2012 Oct 18;8(10):e1002708. doi: 10.1371/journal.pcbi.1002708 (PMC3475669; doi:10.1371/journal.pcbi.1002708)
Supplement: Software S1 — CAVER 3.0 package containing CAVER 3.0 executable, source code, license, documentation and examples. The latest release of CAVER 3.0 can be downloaded from http://www.caver.cz. (ZIP) [file pcbi.1002708.s006.zip › caver_3.0/source_code/caver/src/caver/tunnels/TunnelCostComparator.java]

package caver.tunnels;

import java.util.Comparator;

public class TunnelCostComparator implements Comparator<Tunnel> {

    @Override
    public int compare(Tunnel t1, Tunnel t2) {
        return Double.compare(t1.getCost(), t2.getCost());
    }
}
