# Supplementary material for: CAVER 3.0: A Tool for the Analysis of Transport Pathways in Dynamic Protein Structures
Source: PLoS Comput Biol. 2012 Oct 18;8(10):e1002708. doi: 10.1371/journal.pcbi.1002708 (PMC3475669; doi:10.1371/journal.pcbi.1002708)
Supplement: Software S1 — CAVER 3.0 package containing CAVER 3.0 executable, source code, license, documentation and examples. The latest release of CAVER 3.0 can be downloaded from http://www.caver.cz. (ZIP) [file pcbi.1002708.s006.zip › caver_3.0/source_code/caver/src/chemistry/pdb/exceptions/ResidueNotFoundException.java]

package chemistry.pdb.exceptions;

import chemistry.ResidueId;

/*
 * Thrown when an residue collection (such as PDBFile or MolecularSystem) is
 * queried for a residue which it does not contain.
 */
public class ResidueNotFoundException extends Exception {

    private ResidueId residueId_;

    public ResidueNotFoundException(ResidueId ri) {
        this.residueId_ = ri;
    }

    public ResidueId getResidueId() {
        return this.residueId_;
    }
}
