# Supplementary material for: CAVER 3.0: A Tool for the Analysis of Transport Pathways in Dynamic Protein Structures
Source: PLoS Comput Biol. 2012 Oct 18;8(10):e1002708. doi: 10.1371/journal.pcbi.1002708 (PMC3475669; doi:10.1371/journal.pcbi.1002708)
Supplement: Software S1 — CAVER 3.0 package containing CAVER 3.0 executable, source code, license, documentation and examples. The latest release of CAVER 3.0 can be downloaded from http://www.caver.cz. (ZIP) [file pcbi.1002708.s006.zip › caver_3.0/source_code/caver/src/chemistry/pdb/exceptions/AtomNotFoundException.java]

package chemistry.pdb.exceptions;

/*
 * Thrown when an atom collection (such as PDBFile or MolecularSystem) is
 * queried for an atom which it does not contain.
 */
public class AtomNotFoundException extends Exception {

    private int atomSerial_;

    public AtomNotFoundException(int atomSerial) {
        this.atomSerial_ = atomSerial;
    }

    public int getAtomSerial() {
        return this.atomSerial_;
    }
}
