# Supplementary material for: CAVER 3.0: A Tool for the Analysis of Transport Pathways in Dynamic Protein Structures
Source: PLoS Comput Biol. 2012 Oct 18;8(10):e1002708. doi: 10.1371/journal.pcbi.1002708 (PMC3475669; doi:10.1371/journal.pcbi.1002708)
Supplement: Software S1 — CAVER 3.0 package containing CAVER 3.0 executable, source code, license, documentation and examples. The latest release of CAVER 3.0 can be downloaded from http://www.caver.cz. (ZIP) [file pcbi.1002708.s006.zip › caver_3.0/source_code/caver/src/chemistry/pdb/AverageOccupancy.java]

package chemistry.pdb;

/*
 * Occupancies of atoms from PDB file averaged over residue.
 */
public class AverageOccupancy implements Comparable<AverageOccupancy> {

    double value_;
    char location_;

    public AverageOccupancy(char location, double d) {
        value_ = d;
        location_ = location;
    }

    @Override
    public int compareTo(AverageOccupancy ao) {
        if (this.value_ < ao.value_) {
            return -1;
        }
        if (ao.value_ < this.value_) {
            return 1;
        } else {
            return new Character(this.location_).compareTo(ao.location_);
        }
    }
}
