# Supplementary material for: CAVER 3.0: A Tool for the Analysis of Transport Pathways in Dynamic Protein Structures
Source: PLoS Comput Biol. 2012 Oct 18;8(10):e1002708. doi: 10.1371/journal.pcbi.1002708 (PMC3475669; doi:10.1371/journal.pcbi.1002708)
Supplement: Software S1 — CAVER 3.0 package containing CAVER 3.0 executable, source code, license, documentation and examples. The latest release of CAVER 3.0 can be downloaded from http://www.caver.cz. (ZIP) [file pcbi.1002708.s006.zip › caver_3.0/source_code/caver/src/chemistry/ResidueRange.java]

package chemistry;

public class ResidueRange {

    private ResidueId a_, b_;

    public ResidueRange(ResidueId a) {
        a_ = a;
        b_ = a;
    }

    public ResidueRange(ResidueId a, ResidueId b) {
        a_ = a;
        b_ = b;
    }

    public ResidueId getA() {
        return a_;
    }

    public ResidueId getB() {
        return b_;
    }

    public boolean within(ResidueId ri) {
        if (a_.compareTo(ri) <= 0 && ri.compareTo(b_) <= 0) {
            return true;
        } else {
            return false;
        }
    }
}
