# Supplementary material for: CAVER 3.0: A Tool for the Analysis of Transport Pathways in Dynamic Protein Structures
Source: PLoS Comput Biol. 2012 Oct 18;8(10):e1002708. doi: 10.1371/journal.pcbi.1002708 (PMC3475669; doi:10.1371/journal.pcbi.1002708)
Supplement: Software S1 — CAVER 3.0 package containing CAVER 3.0 executable, source code, license, documentation and examples. The latest release of CAVER 3.0 can be downloaded from http://www.caver.cz. (ZIP) [file pcbi.1002708.s006.zip › caver_3.0/source_code/caver/src/chemistry/ChemicalElement.java]

package chemistry;

public interface ChemicalElement {

    public String getSymbol();

    public int getProtonNumber();

    public String getName();

    /*
     * May return null if radius does not exist for the element.
     */
    public Double getVanDerWaalsRadius();

    public boolean isHydrogen();
}
