# Supplementary material for: CAVER 3.0: A Tool for the Analysis of Transport Pathways in Dynamic Protein Structures
Source: PLoS Comput Biol. 2012 Oct 18;8(10):e1002708. doi: 10.1371/journal.pcbi.1002708 (PMC3475669; doi:10.1371/journal.pcbi.1002708)
Supplement: Software S1 — CAVER 3.0 package containing CAVER 3.0 executable, source code, license, documentation and examples. The latest release of CAVER 3.0 can be downloaded from http://www.caver.cz. (ZIP) [file pcbi.1002708.s006.zip › caver_3.0/source_code/caver/src/chemistry/ResidueStringRange.java]

package chemistry;

public class ResidueStringRange {

    private String a_, b_;

    public ResidueStringRange(String a) {
        a_ = a;
        b_ = a;
    }

    public ResidueStringRange(String a, String b) {
        a_ = a;
        b_ = b;
    }

    public String getA() {
        return a_;
    }

    public String getB() {
        return b_;
    }

}
