# Supplementary material for: CAVER 3.0: A Tool for the Analysis of Transport Pathways in Dynamic Protein Structures
Source: PLoS Comput Biol. 2012 Oct 18;8(10):e1002708. doi: 10.1371/journal.pcbi.1002708 (PMC3475669; doi:10.1371/journal.pcbi.1002708)
Supplement: Software S1 — CAVER 3.0 package containing CAVER 3.0 executable, source code, license, documentation and examples. The latest release of CAVER 3.0 can be downloaded from http://www.caver.cz. (ZIP) [file pcbi.1002708.s006.zip › caver_3.0/source_code/caver/src/geometry/search/SpaceTree.java]

package geometry.search;

import edu.wlu.cs.levy.CG.KDTree;
import edu.wlu.cs.levy.CG.KeyDuplicateException;
import edu.wlu.cs.levy.CG.KeySizeException;
import geometry.primitives.AnnotatedPoint;
import geometry.primitives.Point;
import java.util.logging.Level;
import java.util.logging.Logger;

public class SpaceTree<T> {
    
    KDTree<AnnotatedPoint<T>> kdTree_ = new KDTree<AnnotatedPoint<T>>(3);
    
    public void SpaceTree() {
    }
    
    public void add(Point p, T t) {
        
        AnnotatedPoint<T> ap = new AnnotatedPoint<T>(p, t);
        
        double[] coords = p.getCoordinates();
        try {
            kdTree_.insert(coords, ap);
        } catch (KeySizeException e) {
            throw new RuntimeException(e);
        } catch (KeyDuplicateException e) {
            Logger.getLogger("caver").log(Level.WARNING, "", e);
        }
    }
    
    public AnnotatedPoint<T> close(Point p, double distance) {
        try {
            if (!isEmpty()) {
                AnnotatedPoint ap = kdTree_.nearest(p.getCoordinates());
                if (ap.getPoint().distance(p) <= distance) {
                    return ap;
                }
            }
        } catch (KeySizeException e) {
            throw new RuntimeException(e);
        }
        return null;
    }
    
    private boolean isEmpty() {
        return kdTree_.size() <= 0;
    }
}
