# Supplementary material for: CAVER 3.0: A Tool for the Analysis of Transport Pathways in Dynamic Protein Structures
Source: PLoS Comput Biol. 2012 Oct 18;8(10):e1002708. doi: 10.1371/journal.pcbi.1002708 (PMC3475669; doi:10.1371/journal.pcbi.1002708)
Supplement: Software S1 — CAVER 3.0 package containing CAVER 3.0 executable, source code, license, documentation and examples. The latest release of CAVER 3.0 can be downloaded from http://www.caver.cz. (ZIP) [file pcbi.1002708.s006.zip › caver_3.0/source_code/caver/src/geometry/primitives/AnnotatedPoint.java]

package geometry.primitives;

/*
 * A Point and instance of class T associated with it.
 */
public final class AnnotatedPoint<T> {

    private Point p;
    private T t;

    public AnnotatedPoint(Point p, T t) {
        this.p = p;
        this.t = t;
    }

    public Point getPoint() {
        return p;
    }

    public T getAnnotation() {
        return t;
    }
}
