# Supplementary material for: CAVER 3.0: A Tool for the Analysis of Transport Pathways in Dynamic Protein Structures
Source: PLoS Comput Biol. 2012 Oct 18;8(10):e1002708. doi: 10.1371/journal.pcbi.1002708 (PMC3475669; doi:10.1371/journal.pcbi.1002708)
Supplement: Software S1 — CAVER 3.0 package containing CAVER 3.0 executable, source code, license, documentation and examples. The latest release of CAVER 3.0 can be downloaded from http://www.caver.cz. (ZIP) [file pcbi.1002708.s006.zip › caver_3.0/source_code/caver/src/geometry/primitives/Sphere.java]

package geometry.primitives;

import java.util.StringTokenizer;

public class Sphere implements GeneralSphere {

    private static final long serialVersionUID = 1L;
    private Point s_;
    private double r_;

    private Sphere() {
    }

    public Sphere(double x, double y, double z, double r) {
        assert !Double.isNaN(x);
        assert !Double.isNaN(y);
        assert !Double.isNaN(z);
        this.s_ = new Point(x, y, z);
        this.r_ = r;
    }

    public Sphere(Point s, double r) {
        this.s_ = s;
        this.r_ = r;
    }

    public String save() {
        return s_.getX() + ", " + s_.getY() + ", " + s_.getZ() + ", " + r_;
    }

    public static Sphere load(String s) {
        StringTokenizer st = new StringTokenizer(s, ", ");
        double x = Double.parseDouble(st.nextToken());
        double y = Double.parseDouble(st.nextToken());
        double z = Double.parseDouble(st.nextToken());
        double r = Double.parseDouble(st.nextToken());
        Sphere sphere = new Sphere(x, y, z, r);
        return sphere;
    }

    public Sphere move(double dx, double dy, double dz) {
        Point d = new Point(dx, dy, dz);
        Sphere sphere = new Sphere(s_.plus(d), r_);
        return sphere;
    }

    @Override
    public Point getS() {
        return s_;
    }

    @Override
    public double getR() {
        return r_;
    }

    public double distance(Point p) {
        double d = p.distance(getS()) - getR();
        if (d < 0) {
            d = 0;
        }
        return d;
    }

    public boolean contains(Point p) {
        return p.distance(getS()) <= getR();
    }

    public double distance(Sphere p) {
        double d = p.distance(getS()) - getR() - p.getR();
        if (d < 0) {
            d = 0;
        }
        return d;
    }

    @Override
    public String toString() {
        return s_.toString() + " r=" + r_;
    }
}
