# Supplementary material for: CAVER 3.0: A Tool for the Analysis of Transport Pathways in Dynamic Protein Structures
Source: PLoS Comput Biol. 2012 Oct 18;8(10):e1002708. doi: 10.1371/journal.pcbi.1002708 (PMC3475669; doi:10.1371/journal.pcbi.1002708)
Supplement: Software S1 — CAVER 3.0 package containing CAVER 3.0 executable, source code, license, documentation and examples. The latest release of CAVER 3.0 can be downloaded from http://www.caver.cz. (ZIP) [file pcbi.1002708.s006.zip › caver_3.0/source_code/caver/src/geometry/primitives/Point.java]

package geometry.primitives;

import java.util.Collection;
import java.util.Random;

/*
 * Simple representation of point in 3D space. Naming Vector might be more
 * appopriate, but it is taken by Java API.
 *
 * Immutable.
 */
public final class Point implements GeneralPoint {

    private final static long serialVersionUID = 1L;
    private final double x_;
    private final double y_;
    private final double z_;

    private Point() {
        throw new UnsupportedOperationException();
    }

    public Point(float x, float y, float z) {
        this.x_ = x;
        this.y_ = y;
        this.z_ = z;

        assert check();
    }

    public Point(double x, double y, double z) {
        this.x_ = x;
        this.y_ = y;
        this.z_ = z;

        assert check();
    }

    public Point(Vertex4f v) {
        this.x_ = v.getX();
        this.y_ = v.getY();
        this.z_ = v.getZ();

        assert check();

    }

    public Point(double[] coordinates) {
        x_ = coordinates[0];
        y_ = coordinates[1];
        z_ = coordinates[2];
        assert check();
    }

    public Point(float[] coordinates) {
        x_ = coordinates[0];
        y_ = coordinates[1];
        z_ = coordinates[2];
        assert check();
    }

    public boolean check() {
        if (Double.isNaN(x_)) {
            throw new RuntimeException();
        }
        if (Double.isNaN(y_)) {
            throw new RuntimeException();
        }
        if (Double.isNaN(z_)) {
            throw new RuntimeException();
        }
        return true;
    }

    public Point(Point p) {
        x_ = p.x_;
        y_ = p.y_;
        z_ = p.z_;
    }

    public static Point createShattered(Point p, double maxDev, Random random) {
        return new Point(
                shatter(p.getX(), maxDev, random),
                shatter(p.getY(), maxDev, random),
                shatter(p.getZ(), maxDev, random));
    }

    /*
     * d - number to randomly change maxDeviation - maximum difference between d
     * and returned value
     */
    private static double shatter(double d, double maxDev, Random random) {
        assert 0 < maxDev;

        double r = (random.nextDouble() - 0.5) * 2 * maxDev;

        assert r <= maxDev;

        double value = d + r;


        return value;

    }

    /*
     * Returns geometric center of Point collection i. e. center of gravity
     * where each point has unit weight.
     */
    public static Point center(Collection<Point> points) {
        Point t = new Point(0, 0, 0);
        for (Point p : points) {
            t = t.plus(p);
        }
        t.divide(points.size());
        return t;
    }

    public Point plus(Point p) {
        return new Point(getX() + p.getX(), getY() + p.getY(), getZ() + p.getZ());
    }

    public Point minus(Point p) {
        return new Point(getX() - p.getX(), getY() - p.getY(), getZ() - p.getZ());
    }

    @Override
    public double squaredSize() {
        return getX() * getX() + getY() * getY() + getZ() * getZ();
    }

    @Override
    public double size() {
        return Math.sqrt(squaredSize());
    }

    @Override
    public double distance(Point p) {
        return Math.sqrt(this.minus(p).squaredSize());
    }

    @Override
    public double squaredDistance(Point p) {
        return this.minus(p).squaredSize();
    }

    public Point multiply(double d) {
        return new Point(d * getX(), d * getY(), d * getZ());
    }

    public Point divide(double d) {
        assert d != 0;
        return new Point(getX() / d, getY() / d, getZ() / d);
    }

    /*
     * Dot product. Skalarni soucin.
     */
    @Override
    public double dot(Point p) {
        return getX() * p.getX() + getY() * p.getY() + getZ() * p.getZ();
    }

    public Point cross(Point p) {
        double x = y_ * p.z_ - p.y_ * z_;
        double y = z_ * p.x_ - p.z_ * x_;
        double z = x_ * p.y_ - p.x_ * y_;
        Point v = new Point(x, y, z);
        return v;
    }

    @Override
    public String toString() {
        return "[" + getX() + ", " + getY() + ", " + getZ() + "]";
    }

    @Override
    public int hashCode() {
        int hash = 7;
        hash = 83 * hash + (int) (Double.doubleToLongBits(this.getX())
                ^ (Double.doubleToLongBits(this.getX()) >>> 32));
        hash = 83 * hash + (int) (Double.doubleToLongBits(this.getY())
                ^ (Double.doubleToLongBits(this.getY()) >>> 32));
        hash = 83 * hash + (int) (Double.doubleToLongBits(this.getZ())
                ^ (Double.doubleToLongBits(this.getZ()) >>> 32));
        return hash;
    }

    @Override
    public boolean equals(Object o) {
        System.err.println("Dangerous usage of Point.equals.");
        throw new RuntimeException();
    }

    public boolean close(Point p) {
        return squaredDistance(p) < 0.00001;
    }

    public boolean quiteClose(Point p) {
        return squaredDistance(p) < 0.01;
    }

    public Point normalize() {
        double size = size();
        assert size != 0;
        return divide(size);
    }

    @Override
    public double getX() {
        return x_;
    }

    @Override
    public double getY() {
        return y_;
    }

    @Override
    public double getZ() {
        return z_;
    }

    @Override
    public double[] getCoordinates() {
        double[] cs = {x_, y_, z_};
        return cs;
    }
}
