# Supplementary material for: CAVER 3.0: A Tool for the Analysis of Transport Pathways in Dynamic Protein Structures
Source: PLoS Comput Biol. 2012 Oct 18;8(10):e1002708. doi: 10.1371/journal.pcbi.1002708 (PMC3475669; doi:10.1371/journal.pcbi.1002708)
Supplement: Software S1 — CAVER 3.0 package containing CAVER 3.0 executable, source code, license, documentation and examples. The latest release of CAVER 3.0 can be downloaded from http://www.caver.cz. (ZIP) [file pcbi.1002708.s006.zip › caver_3.0/source_code/caver/src/geometry/primitives/GeneralPoint.java]

package geometry.primitives;

import java.io.Serializable;

/*
 * Represents a point in 3D space. Some methods works with the point as it was a
 * vector.
 *
 * Immutable.
 */
public interface GeneralPoint extends Serializable {

    public double squaredSize();

    public double size();

    public double distance(Point p);

    public double squaredDistance(Point p);

    /*
     * Dot product of a vector. Skalarni soucin.
     */
    public double dot(Point p);

    public double getX();

    public double getY();

    public double getZ();

    public double[] getCoordinates();
}
