# Supplementary material for: CAVER 3.0: A Tool for the Analysis of Transport Pathways in Dynamic Protein Structures
Source: PLoS Comput Biol. 2012 Oct 18;8(10):e1002708. doi: 10.1371/journal.pcbi.1002708 (PMC3475669; doi:10.1371/journal.pcbi.1002708)
Supplement: Software S1 — CAVER 3.0 package containing CAVER 3.0 executable, source code, license, documentation and examples. The latest release of CAVER 3.0 can be downloaded from http://www.caver.cz. (ZIP) [file pcbi.1002708.s006.zip › caver_3.0/source_code/caver/src/geometry/platonic/icosahedron.txt]

 0  b -a    b  a  0   -b  a  0
 0  b  a   -b  a  0    b  a  0
 0  b  a    0 -b  a   -a  0  b
 0  b  a    a  0  b    0 -b  a
 0  b -a    0 -b -a    a  0 -b
 0  b -a   -a  0 -b    0 -b -a
 0 -b  a    b -a  0   -b -a  0
 0 -b -a   -b -a  0    b -a  0
-b  a  0   -a  0  b   -a  0 -b
-b -a  0   -a  0 -b   -a  0  b
 b  a  0    a  0 -b    a  0  b
 b -a  0    a  0  b    a  0 -b
 0  b  a   -a  0  b   -b  a  0
 0  b  a    b  a  0    a  0  b
 0  b -a   -b  a  0   -a  0 -b
 0  b -a    a  0 -b    b  a  0
 0 -b -a   -a  0 -b   -b -a  0
 0 -b -a    b -a  0    a  0 -b
 0 -b  a   -b -a  0   -a  0  b
 0 -b  a    a  0  b    b -a  0
