# Supplementary material for: CAVER 3.0: A Tool for the Analysis of Transport Pathways in Dynamic Protein Structures
Source: PLoS Comput Biol. 2012 Oct 18;8(10):e1002708. doi: 10.1371/journal.pcbi.1002708 (PMC3475669; doi:10.1371/journal.pcbi.1002708)
Supplement: Software S1 — CAVER 3.0 package containing CAVER 3.0 executable, source code, license, documentation and examples. The latest release of CAVER 3.0 can be downloaded from http://www.caver.cz. (ZIP) [file pcbi.1002708.s006.zip › caver_3.0/source_code/caver/test_data/clustering/1.matrix.edges]

1	2	25.365385
1	3	15.691781
1	4	15.431766
1	5	14.846312
1	6	12.160905
1	7	6.7543
1	8	24.405025
1	9	21.20809
1	10	7.869929
1	11	22.746841
1	12	14.276641
1	13	6.248408
1	14	7.7621837
1	15	9.945085
1	16	16.41331
1	17	17.183922
1	18	14.519321
1	19	9.014875
1	20	13.93383
1	21	13.467614
1	22	26.089012
1	23	15.633734
1	24	13.851967
1	25	19.74022
1	26	23.264961
1	27	21.529991
1	28	12.664809
1	29	18.34454
1	30	13.955906
1	31	3.278571
1	32	22.268785
1	33	8.125605
1	34	19.821295
1	35	6.7236977
1	36	21.383816
1	37	11.097954
1	38	7.446459
1	39	22.628172
1	40	20.575672
1	41	15.093117
1	42	3.0972826
1	43	20.267849
1	44	24.32026
1	45	9.930438
1	46	25.656967
1	47	14.906831
1	48	9.071001
1	49	9.937647
1	50	22.95437
1	51	19.007421
1	52	18.478418
1	53	16.966314
1	54	11.785008
1	55	16.674414
1	56	17.430416
1	57	19.625977
1	58	20.1021
1	59	15.612847
1	60	26.254333
1	61	11.933635
1	62	7.7502
1	63	24.700424
1	64	13.908411
1	65	13.668701
1	66	22.950567
1	67	24.02033
1	68	23.235155
1	69	8.340623
1	70	14.979304
1	71	7.6106844
1	72	10.152868
1	73	24.105698
1	74	25.642054
1	75	18.423414
1	76	19.422586
1	77	7.912709
1	78	19.437279
1	79	9.64686
1	80	14.818959
1	81	18.305946
1	82	15.245887
1	83	16.816135
1	84	6.830152
1	85	7.420708
1	86	7.5357695
1	87	21.587292
1	88	13.825474
1	89	20.763689
1	90	23.987911
1	91	8.34077
1	92	14.226937
1	93	7.3848343
1	94	17.83296
1	95	12.313996
1	96	20.789354
1	97	23.358875
1	98	23.052757
1	99	13.425105
1	100	13.85882
1	101	16.591986
1	102	13.346136
1	103	9.01173
1	104	25.547028
1	105	12.67777
1	106	25.537197
1	107	24.177267
1	108	13.5346985
1	109	18.945786
1	110	9.672401
1	111	14.154635
1	112	23.458675
1	113	12.996864
1	114	18.81268
1	115	13.460291
1	116	17.298632
1	117	25.06073
1	118	25.460924
1	119	12.689092
1	120	18.718472
1	121	5.8543625
1	122	22.861023
1	123	17.142586
1	124	12.207712
1	125	19.133463
1	126	19.132614
1	127	22.849627
1	128	11.403799
1	129	23.20841
1	130	10.504977
1	131	25.263464
1	132	18.567528
1	133	9.875343
1	134	22.204935
1	135	10.381452
1	136	22.626297
1	137	21.288326
1	138	22.03447
1	139	7.167425
1	140	21.775713
1	141	16.620272
1	142	3.337254
1	143	8.318455
1	144	8.099224
1	145	16.622353
1	146	15.256745
1	147	12.759439
1	148	19.407152
1	149	20.499807
1	150	16.97365
1	151	23.69523
1	152	11.170654
1	153	15.999528
1	154	17.808462
1	155	20.055195
1	156	11.21457
1	157	10.502093
1	158	21.651579
1	159	14.039636
1	160	23.084558
1	161	12.761178
1	162	15.2556505
1	163	3.2717557
1	164	13.567654
1	165	17.732412
1	166	24.670618
1	167	14.565013
1	168	9.889658
1	169	8.525777
1	170	6.4112525
1	171	11.000732
1	172	20.074982
1	173	20.504032
1	174	20.214342
1	175	13.289556
1	176	22.942003
1	177	16.545946
1	178	21.108969
1	179	13.137361
1	180	19.521713
1	181	17.611877
1	182	21.82192
1	183	12.206076
1	184	2.6837876
1	185	22.787865
1	186	21.692276
1	187	4.9985785
1	188	18.402191
1	189	13.30287
1	190	14.684942
1	191	6.446423
1	192	20.644716
1	193	25.363699
1	194	19.993073
1	195	23.29287
1	196	20.87019
1	197	8.901643
1	198	17.97328
1	199	23.076511
1	200	20.198635
1	201	13.743538
1	202	15.627598
1	203	21.364319
1	204	6.906257
1	205	9.703567
1	206	13.345344
1	207	21.527296
1	208	11.827187
1	209	13.209667
1	210	21.589554
1	211	23.67067
1	212	19.553656
1	213	14.464814
1	214	16.17639
1	215	14.67534
1	216	18.069973
1	217	17.357937
1	218	13.911254
1	219	22.54903
1	220	7.4226975
1	221	4.6170793
1	222	5.066441
1	223	20.242474
1	224	17.801283
1	225	3.4699826
1	226	19.609785
1	227	17.931501
1	228	17.596518
1	229	8.247791
1	230	17.89411
1	231	24.333801
1	232	13.748483
1	233	20.175636
1	234	23.00541
1	235	14.981178
1	236	16.00135
1	237	15.716743
1	238	15.735954
1	239	5.1556463
1	240	14.784333
1	241	13.467464
1	242	13.361725
1	243	7.8301077
1	244	13.599719
1	245	25.01933
1	246	13.8345585
1	247	21.290274
1	248	8.25022
1	249	12.999453
1	250	8.885811
1	251	13.333526
1	252	14.496109
1	253	21.237797
1	254	16.536524
1	255	16.670101
1	256	18.835218
1	257	14.349657
1	258	10.727199
1	259	15.970821
1	260	20.98616
1	261	16.639427
1	262	20.750675
1	263	15.337837
1	264	24.039902
1	265	10.789795
1	266	18.01175
1	267	13.3239975
1	268	19.649973
1	269	19.720982
1	270	14.437107
1	271	12.130082
1	272	7.8210196
1	273	23.323568
1	274	9.286949
1	275	13.35952
1	276	17.717894
1	277	20.462795
1	278	23.627747
1	279	4.9922705
1	280	23.70818
1	281	21.776997
1	282	18.90944
1	283	20.940403
1	284	15.730207
1	285	22.77021
1	286	18.509783
1	287	18.871786
1	288	13.193946
1	289	10.785709
1	290	14.187023
1	291	16.278942
1	292	19.368992
1	293	21.743027
1	294	10.888936
1	295	16.241152
1	296	8.919532
1	297	10.783917
1	298	2.501807
1	299	13.2148905
1	300	18.993216
1	301	15.67633
1	302	23.01224
1	303	20.63447
1	304	24.259052
1	305	5.8122196
1	306	22.001966
1	307	13.015973
1	308	9.594746
1	309	14.15197
1	310	23.333614
1	311	13.383816
1	312	18.867247
1	313	8.5041685
1	314	17.938547
1	315	9.169769
1	316	22.496016
1	317	19.909008
1	318	6.1731887
1	319	13.299443
1	320	18.595861
1	321	10.691503
1	322	9.650543
1	323	11.332932
1	324	9.045029
1	325	9.895507
1	326	19.501375
1	327	12.496096
1	328	12.608836
1	329	18.711477
1	330	11.224246
1	331	21.84578
1	332	14.54133
1	333	23.771301
1	334	17.101799
1	335	21.756113
1	336	4.8249283
1	337	17.18067
1	338	18.452698
1	339	2.6163056
1	340	25.288837
1	341	12.573082
1	342	14.95194
1	343	24.841549
1	344	2.8191235
1	345	21.615017
1	346	20.975254
1	347	20.4432
1	348	21.19182
1	349	20.655079
1	350	23.574951
1	351	6.488378
1	352	6.6576157
1	353	15.25342
1	354	21.015676
1	355	7.2575655
1	356	12.126133
1	357	25.452047
1	358	16.555082
1	359	7.3767443
1	360	13.855089
1	361	3.41851
1	362	3.4565809
1	363	20.44951
1	364	14.852365
1	365	7.715738
1	366	7.890535
1	367	3.159151
1	368	13.332924
1	369	15.660087
1	370	23.452995
1	371	13.82772
1	372	19.26966
1	373	9.159596
1	374	21.168964
1	375	22.23896
1	376	19.15273
1	377	13.421369
1	378	18.469086
1	379	20.831587
1	380	23.165691
1	381	6.8182282
1	382	6.4985447
1	383	22.536697
1	384	8.553008
1	385	14.201099
1	386	20.145842
1	387	6.710646
1	388	12.25315
1	389	25.689232
1	390	6.1079755
1	391	1.4274267
1	392	19.329075
1	393	24.289423
1	394	7.785594
1	395	15.488145
1	396	9.404568
1	397	26.068663
1	398	3.7870374
1	399	6.2828145
1	400	19.50736
1	401	18.50007
1	402	10.396523
1	403	18.24411
1	404	14.711579
1	405	15.949599
1	406	5.368068
1	407	18.564205
1	408	8.669324
1	409	18.030283
1	410	14.995021
1	411	21.633614
1	412	18.355076
1	413	25.422016
1	414	15.901616
1	415	3.2080355
1	416	25.942928
1	417	21.410864
1	418	16.931316
1	419	19.09508
1	420	16.993475
1	421	20.59305
1	422	22.814156
1	423	18.58619
1	424	17.046495
1	425	18.992914
1	426	23.736748
1	427	9.025634
1	428	11.8207445
1	429	21.811558
1	430	22.284391
1	431	17.088291
1	432	22.822111
1	433	19.125587
1	434	13.823206
1	435	3.817307
1	436	4.5756207
1	437	4.357817
1	438	13.959947
1	439	6.6070476
1	440	13.470753
1	441	10.328874
1	442	22.493881
1	443	21.494194
1	444	17.228868
1	445	16.639297
1	446	19.82988
1	447	10.702298
1	448	16.775345
1	449	15.974767
1	450	18.282974
1	451	18.362043
1	452	14.882638
1	453	20.07109
1	454	13.874349
1	455	13.643921
1	456	20.960316
1	457	15.734603
1	458	14.458127
1	459	3.3509831
1	460	18.336283
1	461	15.624015
1	462	15.657469
1	463	9.7722225
1	464	17.685211
1	465	16.822199
1	466	18.521154
1	467	15.08554
1	468	11.41095
1	469	18.435387
1	470	21.516428
1	471	18.35592
1	472	18.546366
1	473	12.971517
1	474	7.044536
1	475	18.336351
1	476	24.012943
1	477	19.007637
1	478	24.141827
1	479	25.533384
1	480	15.104033
1	481	18.851303
1	482	17.15602
1	483	17.702267
1	484	16.128183
1	485	16.507925
1	486	11.070448
1	487	8.664783
1	488	13.35527
1	489	21.397324
1	490	13.470283
1	491	22.252089
1	492	14.215314
1	493	17.441383
1	494	17.264326
1	495	17.2452
1	496	17.630098
1	497	16.71112
1	498	8.982919
1	499	22.113161
1	500	21.159779
2	3	16.616762
2	4	18.555815
2	5	22.486256
2	6	24.193872
2	7	24.306623
2	8	5.9303036
2	9	12.499334
2	10	22.173582
2	11	6.4467454
2	12	19.21935
2	13	23.65722
2	14	24.128035
2	15	22.047075
2	16	19.660849
2	17	12.473972
2	18	20.61699
2	19	24.988976
2	20	18.883944
2	21	17.452541
2	22	3.8973525
2	23	18.858534
2	24	18.540989
2	25	13.572375
2	26	5.323318
2	27	14.28799
2	28	20.2143
2	29	10.422589
2	30	18.171179
2	31	26.557644
2	32	8.526127
2	33	24.733849
2	34	10.781068
2	35	23.653454
2	36	8.170457
2	37	22.219374
2	38	24.641834
2	39	13.206834
2	40	10.03135
2	41	19.827734
2	42	26.503452
2	43	10.597324
2	44	6.934069
2	45	22.790665
2	46	5.066257
2	47	18.32097
2	48	20.135904
2	49	20.32039
2	50	5.8175564
2	51	10.057523
2	52	12.791102
2	53	19.345629
2	54	22.126211
2	55	18.228525
2	56	11.431523
2	57	10.594467
2	58	11.50632
2	59	22.157972
2	60	4.516869
2	61	20.506182
2	62	24.463417
2	63	4.2223964
2	64	22.33162
2	65	17.866518
2	66	6.9106307
2	67	4.724443
2	68	8.341929
2	69	25.941462
2	70	16.676954
2	71	22.826765
2	72	23.408033
2	73	4.297148
2	74	1.4411149
2	75	14.4526415
2	76	16.293177
2	77	25.367712
2	78	12.816359
2	79	22.12312
2	80	18.970692
2	81	13.066082
2	82	21.299093
2	83	12.910095
2	84	24.742855
2	85	22.860695
2	86	22.042978
2	87	15.229774
2	88	18.20768
2	89	8.067253
2	90	11.58854
2	91	22.640173
2	92	18.805819
2	93	26.236273
2	94	16.149809
2	95	21.563513
2	96	13.581866
2	97	9.243258
2	98	5.845973
2	99	17.782038
2	100	18.926699
2	101	19.49106
2	102	17.803114
2	103	20.361431
2	104	3.5243092
2	105	18.678936
2	106	3.8215091
2	107	4.1509385
2	108	17.646929
2	109	10.471397
2	110	21.196848
2	111	21.1351
2	112	9.873422
2	113	20.93597
2	114	10.374487
2	115	21.482319
2	116	19.384954
2	117	7.058754
2	118	0.74454415
2	119	20.794033
2	120	10.909962
2	121	24.143253
2	122	15.24062
2	123	16.921787
2	124	21.460533
2	125	10.558621
2	126	9.928552
2	127	11.116793
2	128	18.951662
2	129	7.2315865
2	130	21.845371
2	131	3.4998076
2	132	14.476766
2	133	23.945984
2	134	13.764947
2	135	20.617338
2	136	13.435684
2	137	13.29295
2	138	10.923416
2	139	22.918802
2	140	16.544546
2	141	13.10125
2	142	26.539297
2	143	23.340137
2	144	24.829618
2	145	20.483109
2	146	14.073299
2	147	20.882214
2	148	12.328918
2	149	8.739256
2	150	16.821924
2	151	4.9771156
2	152	17.217773
2	153	21.678127
2	154	14.536496
2	155	10.417321
2	156	17.901503
2	157	23.56789
2	158	13.988864
2	159	18.958605
2	160	8.386517
2	161	24.322107
2	162	19.940746
2	163	26.257715
2	164	17.317781
2	165	19.100782
2	166	7.972737
2	167	20.15635
2	168	20.7329
2	169	23.546524
2	170	23.113482
2	171	22.836655
2	172	14.880508
2	173	15.9627695
2	174	14.436768
2	175	19.852919
2	176	7.897898
2	177	15.928107
2	178	14.141162
2	179	21.25445
2	180	13.483918
2	181	19.187294
2	182	14.239352
2	183	21.84388
2	184	25.4333
2	185	12.762552
2	186	13.986035
2	187	24.346697
2	188	13.369305
2	189	19.874325
2	190	21.69957
2	191	25.461634
2	192	8.679785
2	193	2.0877233
2	194	11.013816
2	195	7.475393
2	196	15.426729
2	197	25.596825
2	198	13.460901
2	199	6.7023983
2	200	9.976526
2	201	17.690033
2	202	19.934189
2	203	11.4637985
2	204	23.092957
2	205	24.528687
2	206	18.139444
2	207	15.211596
2	208	22.500637
2	209	20.163317
2	210	8.084166
2	211	4.57008
2	212	13.06043
2	213	17.857197
2	214	19.176687
2	215	18.048145
2	216	12.573028
2	217	20.126911
2	218	17.804306
2	219	12.439366
2	220	25.115868
2	221	24.465084
2	222	26.524126
2	223	10.475402
2	224	16.106644
2	225	24.947657
2	226	11.393893
2	227	13.361507
2	228	12.369387
2	229	22.80353
2	230	18.8535
2	231	2.8633292
2	232	19.505928
2	233	10.705009
2	234	15.1093645
2	235	19.011536
2	236	18.84121
2	237	18.816792
2	238	19.022646
2	239	23.527582
2	240	21.397951
2	241	19.779156
2	242	17.738348
2	243	23.059347
2	244	23.775904
2	245	3.560719
2	246	18.609514
2	247	10.284407
2	248	22.495014
2	249	18.43278
2	250	24.207312
2	251	19.974936
2	252	22.230003
2	253	14.672769
2	254	12.595654
2	255	15.667601
2	256	12.352158
2	257	19.12337
2	258	22.079517
2	259	17.186392
2	260	14.171191
2	261	15.35484
2	262	13.440849
2	263	20.361479
2	264	4.1655993
2	265	21.915585
2	266	19.510399
2	267	19.930964
2	268	12.572829
2	269	8.756854
2	270	18.966843
2	271	20.893827
2	272	23.72652
2	273	7.182935
2	274	23.483051
2	275	20.672668
2	276	19.205027
2	277	10.482228
2	278	7.3921742
2	279	23.974272
2	280	4.335587
2	281	13.001865
2	282	11.175556
2	283	13.4184885
2	284	20.983173
2	285	15.202755
2	286	14.112136
2	287	12.36336
2	288	19.947996
2	289	22.99179
2	290	20.763044
2	291	15.847851
2	292	9.577159
2	293	15.249231
2	294	20.28384
2	295	21.055977
2	296	22.188953
2	297	24.201345
2	298	26.637892
2	299	20.636042
2	300	9.576125
2	301	18.855803
2	302	11.40323
2	303	7.924966
2	304	3.5567987
2	305	24.74109
2	306	13.03862
2	307	17.450146
2	308	20.766186
2	309	17.523575
2	310	13.424478
2	311	20.059544
2	312	18.63419
2	313	21.92675
2	314	20.383213
2	315	24.235378
2	316	12.457552
2	317	17.37816
2	318	24.5431
2	319	21.032528
2	320	17.920116
2	321	23.184666
2	322	20.832563
2	323	22.138128
2	324	21.405022
2	325	20.504032
2	326	10.949231
2	327	21.178719
2	328	20.413012
2	329	10.514022
2	330	19.813423
2	331	12.935744
2	332	16.691269
2	333	3.7294395
2	334	11.615322
2	335	13.134223
2	336	24.116209
2	337	14.726797
2	338	12.914202
2	339	25.40219
2	340	4.450866
2	341	17.928993
2	342	18.244942
2	343	3.486842
2	344	25.215214
2	345	14.168058
2	346	8.220757
2	347	7.9235153
2	348	11.368446
2	349	17.800997
2	350	11.898901
2	351	23.639696
2	352	25.393051
2	353	19.473612
2	354	11.186889
2	355	25.330019
2	356	22.069542
2	357	4.69401
2	358	18.45173
2	359	23.799221
2	360	18.269852
2	361	26.096935
2	362	24.85441
2	363	12.770214
2	364	20.116913
2	365	25.858028
2	366	24.280836
2	367	25.904953
2	368	22.089165
2	369	18.999825
2	370	4.223654
2	371	19.739344
2	372	12.601287
2	373	24.013124
2	374	14.585568
2	375	12.387357
2	376	10.495457
2	377	20.179384
2	378	10.384649
2	379	16.748333
2	380	7.0956874
2	381	22.583654
2	382	23.008862
2	383	15.094268
2	384	21.590845
2	385	18.86209
2	386	11.092202
2	387	23.186768
2	388	21.67886
2	389	4.4492493
2	390	23.010183
2	391	25.761288
2	392	15.834744
2	393	14.5671425
2	394	23.140968
2	395	18.963972
2	396	25.34376
2	397	5.093607
2	398	24.451548
2	399	24.128916
2	400	13.705441
2	401	14.419266
2	402	21.000223
2	403	13.202219
2	404	21.347784
2	405	18.439507
2	406	23.504772
2	407	16.968676
2	408	22.19764
2	409	10.60792
2	410	17.924051
2	411	14.658991
2	412	13.030063
2	413	6.0283136
2	414	18.765736
2	415	25.391464
2	416	4.406328
2	417	8.084928
2	418	17.511356
2	419	15.643918
2	420	12.637762
2	421	12.431126
2	422	6.0598874
2	423	19.38818
2	424	20.17272
2	425	10.76795
2	426	16.00081
2	427	22.256393
2	428	16.998055
2	429	9.065677
2	430	13.086859
2	431	12.973242
2	432	12.99005
2	433	16.07032
2	434	17.809576
2	435	26.603683
2	436	26.895351
2	437	24.81933
2	438	18.889809
2	439	23.00731
2	440	19.891348
2	441	23.41592
2	442	12.885352
2	443	11.563331
2	444	12.131237
2	445	20.834303
2	446	13.606934
2	447	22.291843
2	448	12.619989
2	449	17.387346
2	450	18.447851
2	451	13.328399
2	452	21.380484
2	453	16.902191
2	454	19.446976
2	455	17.41563
2	456	8.489589
2	457	20.106287
2	458	19.188496
2	459	25.888662
2	460	14.576606
2	461	18.84139
2	462	17.891216
2	463	20.547009
2	464	16.74177
2	465	18.63613
2	466	15.225474
2	467	14.074678
2	468	22.159378
2	469	19.25092
2	470	14.04071
2	471	13.3464
2	472	10.359883
2	473	19.846622
2	474	25.727182
2	475	18.712687
2	476	13.22802
2	477	9.950989
2	478	6.1120048
2	479	4.561612
2	480	19.062574
2	481	12.56308
2	482	20.947334
2	483	12.806605
2	484	17.695335
2	485	19.852905
2	486	20.351788
2	487	23.960037
2	488	18.085136
2	489	8.157751
2	490	20.056076
2	491	16.307589
2	492	20.571257
2	493	19.504358
2	494	19.472157
2	495	16.852905
2	496	13.085025
2	497	12.803301
2	498	21.702532
2	499	13.750238
2	500	13.892096
3	4	7.0657635
3	5	21.961666
3	6	21.013874
3	7	16.716784
3	8	13.409665
3	9	20.842987
3	10	15.335634
3	11	17.698515
3	12	15.498234
3	13	13.8391075
3	14	12.248848
3	15	10.284702
3	16	17.486979
3	17	9.974629
3	18	14.407746
3	19	15.54178
3	20	19.588905
3	21	17.880882
3	22	18.698597
3	23	8.170283
3	24	17.794785
3	25	10.642351
3	26	15.638687
3	27	13.643068
3	28	11.312916
3	29	8.846878
3	30	11.275537
3	31	15.910805
3	32	17.30946
3	33	16.764881
3	34	17.90997
3	35	17.767725
3	36	14.170372
3	37	11.76084
3	38	13.985714
3	39	22.298454
3	40	13.443229
3	41	20.175589
3	42	15.835091
3	43	15.914982
3	44	18.925068
3	45	13.044307
3	46	18.127934
3	47	7.1495967
3	48	17.151726
3	49	17.596579
3	50	17.96021
3	51	10.61484
3	52	10.476821
3	53	9.828712
3	54	11.910432
3	55	8.301725
3	56	7.916178
3	57	13.17218
3	58	18.875929
3	59	22.687647
3	60	18.410404
3	61	17.494917
3	62	14.783022
3	63	18.32026
3	64	21.04112
3	65	17.32511
3	66	17.508543
3	67	16.068233
3	68	18.4
3	69	15.580488
3	70	12.765003
3	71	17.93406
3	72	15.066174
3	73	16.069736
3	74	16.373201
3	75	17.887089
3	76	14.234418
3	77	14.475398
3	78	10.601751
3	79	16.33421
3	80	9.338208
3	81	10.36917
3	82	21.652771
3	83	8.038044
3	84	17.74713
3	85	14.989267
3	86	11.120414
3	87	15.070898
3	88	19.219662
3	89	13.743593
3	90	21.019228
3	91	15.860346
3	92	7.2198443
3	93	17.04046
3	94	21.157745
3	95	11.692118
3	96	20.792923
3	97	19.875622
3	98	17.449617
3	99	17.110062
3	100	5.114948
3	101	9.777276
3	102	18.265676
3	103	17.951042
3	104	17.264297
3	105	16.908161
3	106	18.549839
3	107	14.104936
3	108	17.928486
3	109	10.153968
3	110	18.307837
3	111	14.472457
3	112	20.397476
3	113	5.2286963
3	114	8.670271
3	115	5.894053
3	116	12.2129
3	117	19.425423
3	118	16.514198
3	119	20.52062
3	120	16.71651
3	121	18.361176
3	122	21.585619
3	123	14.24946
3	124	11.171097
3	125	7.8436556
3	126	16.10031
3	127	20.736837
3	128	18.389338
3	129	11.602472
3	130	18.580626
3	131	17.307629
3	132	20.180607
3	133	17.100842
3	134	22.249533
3	135	18.148268
3	136	21.306902
3	137	21.264303
3	138	17.781319
3	139	16.131441
3	140	21.602636
3	141	9.216954
3	142	15.906207
3	143	15.980548
3	144	10.726449
3	145	21.983994
3	146	6.954539
3	147	8.092776
3	148	19.281422
3	149	9.227565
3	150	5.8720503
3	151	17.438356
3	152	15.998533
3	153	17.697721
3	154	18.033983
3	155	15.8608
3	156	17.289196
3	157	12.492285
3	158	21.556194
3	159	15.906427
3	160	19.254873
3	161	18.131325
3	162	5.245364
3	163	15.825356
3	164	18.886623
3	165	12.710315
3	166	13.923896
3	167	16.631186
3	168	17.565586
3	169	16.188616
3	170	15.994178
3	171	19.775309
3	172	21.438892
3	173	14.203655
3	174	12.927373
3	175	19.506584
3	176	11.577302
3	177	18.464743
3	178	20.797808
3	179	5.372851
3	180	18.258041
3	181	12.340558
3	182	12.708116
3	183	8.448753
3	184	14.026934
3	185	21.81414
3	186	13.177053
3	187	17.564611
3	188	10.286757
3	189	19.530313
3	190	21.02583
3	191	18.377008
3	192	9.939624
3	193	15.944914
3	194	7.0253315
3	195	18.335602
3	196	14.295993
3	197	18.349579
3	198	9.933703
3	199	15.491728
3	200	7.443147
3	201	17.948572
3	202	21.639164
3	203	20.091705
3	204	15.365486
3	205	12.558681
3	206	6.473478
3	207	12.648252
3	208	12.633618
3	209	19.694538
3	210	9.992533
3	211	16.613539
3	212	19.546854
3	213	19.129261
3	214	18.028915
3	215	4.767988
3	216	9.68003
3	217	18.196827
3	218	3.2328143
3	219	21.35193
3	220	11.327459
3	221	17.447048
3	222	14.369197
3	223	11.920299
3	224	16.143496
3	225	17.499277
3	226	18.50521
3	227	19.809278
3	228	11.2516365
3	229	18.405617
3	230	14.251034
3	231	14.593201
3	232	14.96025
3	233	18.083384
3	234	21.719381
3	235	4.863411
3	236	10.44578
3	237	19.245075
3	238	19.13892
3	239	15.197755
3	240	21.4725
3	241	20.745455
3	242	18.088814
3	243	18.19227
3	244	18.768044
3	245	14.693354
3	246	18.5762
3	247	14.395619
3	248	16.079927
3	249	16.93162
3	250	14.810985
3	251	19.60687
3	252	22.184853
3	253	20.424519
3	254	7.701128
3	255	18.267593
3	256	10.318852
3	257	16.331451
3	258	19.189594
3	259	20.580078
3	260	22.333176
3	261	17.817354
3	262	20.78695
3	263	17.325167
3	264	14.384841
3	265	12.988615
3	266	13.607321
3	267	20.438654
3	268	17.389267
3	269	16.120623
3	270	14.038348
3	271	18.112843
3	272	12.571934
3	273	11.866431
3	274	18.282602
3	275	18.494373
3	276	9.819845
3	277	13.383729
3	278	13.780666
3	279	17.740808
3	280	16.948322
3	281	21.315437
3	282	17.716684
3	283	20.898258
3	284	21.685884
3	285	21.538197
3	286	17.852142
3	287	10.523913
3	288	19.479881
3	289	19.680843
3	290	7.7408385
3	291	18.42241
3	292	8.216361
3	293	20.704523
3	294	19.346361
3	295	17.85247
3	296	12.7111
3	297	20.67551
3	298	16.408562
3	299	5.926865
3	300	8.949723
3	301	17.580235
3	302	16.437336
3	303	9.558094
3	304	14.4992285
3	305	11.635331
3	306	20.581518
3	307	6.5916038
3	308	17.435848
3	309	12.685909
3	310	21.121096
3	311	7.375488
3	312	16.293112
3	313	9.718248
3	314	18.882917
3	315	15.3324375
3	316	21.967178
3	317	14.703577
3	318	13.855106
3	319	21.225418
3	320	14.910851
3	321	20.337671
3	322	17.570118
3	323	14.90646
3	324	18.446753
3	325	17.868473
3	326	13.203272
3	327	5.5410175
3	328	19.283566
3	329	10.754705
3	330	8.227436
3	331	20.370438
3	332	17.939384
3	333	15.624914
3	334	8.417033
3	335	20.142324
3	336	13.531599
3	337	17.109785
3	338	10.0876465
3	339	14.172942
3	340	17.771503
3	341	6.62329
3	342	14.378751
3	343	17.550667
3	344	17.000574
3	345	20.6528
3	346	13.820582
3	347	9.393793
3	348	8.634467
3	349	22.345764
3	350	20.726324
3	351	13.439398
3	352	12.728081
3	353	18.116133
3	354	8.418136
3	355	11.539744
3	356	11.816945
3	357	17.59149
3	358	8.186069
3	359	17.244179
3	360	18.966177
3	361	16.369074
3	362	17.384808
3	363	20.497541
3	364	17.58171
3	365	15.058913
3	366	12.093833
3	367	14.205248
3	368	21.421715
3	369	17.219421
3	370	15.541236
3	371	3.5536535
3	372	19.442558
3	373	15.213059
3	374	11.963428
3	375	21.137146
3	376	16.725016
3	377	19.911276
3	378	8.932309
3	379	21.411362
3	380	17.569937
3	381	16.132404
3	382	11.909649
3	383	21.129507
3	384	17.60275
3	385	6.2156
3	386	16.052973
3	387	15.4908905
3	388	11.500203
3	389	19.153166
3	390	15.008237
3	391	16.338446
3	392	22.452751
3	393	21.84768
3	394	18.151762
3	395	7.068374
3	396	14.971165
3	397	19.798521
3	398	17.40084
3	399	11.187456
3	400	18.42371
3	401	5.1747165
3	402	15.074659
3	403	9.6633215
3	404	21.417645
3	405	10.370303
3	406	13.801372
3	407	14.491474
3	408	18.216501
3	409	8.81846
3	410	13.853435
3	411	15.571561
3	412	10.627873
3	413	19.019178
3	414	19.286186
3	415	15.817077
3	416	18.0835
3	417	16.069231
3	418	16.747572
3	419	22.153555
3	420	8.29641
3	421	18.340021
3	422	17.342985
3	423	21.177666
3	424	18.978636
3	425	10.066018
3	426	22.992418
3	427	14.859167
3	428	7.0835752
3	429	19.036722
3	430	21.728443
3	431	9.176867
3	432	14.935873
3	433	12.9338665
3	434	17.735191
3	435	15.943296
3	436	15.309354
3	437	17.877672
3	438	14.75319
3	439	15.3796425
3	440	3.6486266
3	441	20.11049
3	442	16.395576
3	443	8.610672
3	444	9.882803
3	445	22.416773
3	446	11.086773
3	447	18.489794
3	448	8.32469
3	449	14.266562
3	450	18.763367
3	451	9.990869
3	452	21.560987
3	453	20.898745
3	454	20.579485
3	455	17.967117
3	456	9.967776
3	457	15.863578
3	458	9.555656
3	459	14.5628605
3	460	18.450329
3	461	8.161786
3	462	1.6345159
3	463	17.874899
3	464	21.890171
3	465	15.128566
3	466	21.386992
3	467	7.261503
3	468	17.99614
3	469	13.132125
3	470	20.860071
3	471	16.75549
3	472	10.990429
3	473	19.284573
3	474	16.128313
3	475	18.040468
3	476	16.383455
3	477	16.004225
3	478	15.731663
3	479	18.92744
3	480	14.938919
3	481	13.579136
3	482	22.542913
3	483	9.6529
3	484	7.9345
3	485	12.495631
3	486	8.634099
3	487	15.228266
3	488	14.647382
3	489	10.303433
3	490	4.0158925
3	491	18.418036
3	492	14.207723
3	493	12.665375
3	494	11.536296
3	495	16.64027
3	496	9.374838
3	497	5.89656
3	498	18.136581
3	499	22.177307
3	500	22.328796
4	5	19.246756
4	6	18.433071
4	7	18.266422
4	8	15.046572
4	9	22.233559
4	10	13.630133
4	11	18.264496
4	12	10.449549
4	13	13.190846
4	14	10.972708
4	15	12.243225
4	16	13.733663
4	17	6.563526
4	18	10.105126
4	19	17.63816
4	20	21.369041
4	21	19.83767
4	22	19.826216
4	23	3.420744
4	24	20.601427
4	25	6.714623
4	26	18.647928
4	27	9.299711
4	28	16.355104
4	29	12.985047
4	30	16.257803
4	31	16.373142
4	32	20.48655
4	33	19.126875
4	34	20.557785
4	35	16.71242
4	36	17.738276
4	37	7.1620026
4	38	13.408168
4	39	19.970356
4	40	17.552233
4	41	17.339455
4	42	16.300167
4	43	19.455486
4	44	19.140625
4	45	9.382476
4	46	18.177353
4	47	0.91150665
4	48	17.802826
4	49	16.082937
4	50	19.39665
4	51	14.297629
4	52	15.271544
4	53	4.1590433
4	54	16.35344
4	55	2.016669
4	56	11.67091
4	57	17.195518
4	58	21.444998
4	59	19.573734
4	60	20.963823
4	61	20.457544
4	62	16.602514
4	63	18.389336
4	64	18.10493
4	65	20.015913
4	66	18.99784
4	67	19.065035
4	68	21.372246
4	69	18.230711
4	70	17.03246
4	71	16.625578
4	72	18.941866
4	73	18.914003
4	74	18.603539
4	75	21.224398
4	76	9.758285
4	77	17.259184
4	78	6.948578
4	79	18.932373
4	80	5.273225
4	81	15.276518
4	82	18.764673
4	83	12.735018
4	84	18.994938
4	85	12.550524
4	86	8.914388
4	87	11.080121
4	88	20.751305
4	89	17.28423
4	90	18.104616
4	91	13.8632965
4	92	1.981091
4	93	19.063215
4	94	19.054506
4	95	16.461527
4	96	18.240667
4	97	21.10692
4	98	18.205332
4	99	19.673756
4	100	2.9964035
4	101	3.6780534
4	102	20.048328
4	103	17.01628
4	104	18.457726
4	105	19.885033
4	106	19.215656
4	107	16.837646
4	108	20.035099
4	109	14.167535
4	110	19.046469
4	111	9.975536
4	112	21.872862
4	113	6.5246315
4	114	12.898512
4	115	6.6961756
4	116	6.0946913
4	117	19.52258
4	118	18.5893
4	119	18.82834
4	120	17.948202
4	121	18.259752
4	122	18.33815
4	123	18.442005
4	124	16.235182
4	125	8.462583
4	126	17.547379
4	127	21.850126
4	128	18.126451
4	129	14.962063
4	130	20.207487
4	131	18.632002
4	132	21.68241
4	133	13.36086
4	134	19.577494
4	135	16.613663
4	136	18.353292
4	137	18.861067
4	138	21.443817
4	139	14.243939
4	140	18.023596
4	141	5.855895
4	142	16.332695
4	143	13.530086
4	144	10.080954
4	145	19.10527
4	146	11.851684
4	147	12.140789
4	148	20.621729
4	149	12.842034
4	150	2.9923036
4	151	19.431046
4	152	14.52938
4	153	13.329933
4	154	20.719051
4	155	19.29311
4	156	17.221693
4	157	15.716348
4	158	18.879013
4	159	12.018278
4	160	20.435114
4	161	13.5301075
4	162	4.6542387
4	163	16.329466
4	164	17.638168
4	165	6.872641
4	166	14.168464
4	167	20.675116
4	168	18.934303
4	169	13.488576
4	170	14.455771
4	171	17.654293
4	172	18.750324
4	173	9.255175
4	174	11.09443
4	175	17.298409
4	176	14.253425
4	177	20.994415
4	178	17.333452
4	179	8.207197
4	180	21.51162
4	181	6.4895864
4	182	8.596582
4	183	12.588975
4	184	14.140136
4	185	19.178751
4	186	8.88795
4	187	16.716434
4	188	15.440245
4	189	17.318615
4	190	18.161337
4	191	19.600582
4	192	13.776144
4	193	17.942316
4	194	10.392512
4	195	21.053215
4	196	10.725815
4	197	20.666061
4	198	5.905073
4	199	14.743316
4	200	10.407841
4	201	20.122519
4	202	19.13325
4	203	22.418749
4	204	12.859953
4	205	15.69858
4	206	10.870676
4	207	8.3166485
4	208	16.827074
4	209	17.476387
4	210	13.69359
4	211	18.981522
4	212	20.684362
4	213	21.078447
4	214	14.116195
4	215	3.3045566
4	216	14.528718
4	217	13.607367
4	218	7.806516
4	219	18.72809
4	220	11.987193
4	221	16.589384
4	222	15.096245
4	223	16.400671
4	224	20.4594
4	225	16.412544
4	226	20.859772
4	227	18.586592
4	228	15.34757
4	229	17.109766
4	230	8.6669
4	231	16.810436
4	232	18.973429
4	233	19.377384
4	234	18.388374
4	235	3.4191012
4	236	4.919418
4	237	22.176208
4	238	22.124256
4	239	13.240786
4	240	18.98268
4	241	20.0693
4	242	19.903522
4	243	16.972298
4	244	14.237666
4	245	17.195524
4	246	20.827602
4	247	11.594986
4	248	14.392993
4	249	19.75124
4	250	17.358152
4	251	17.559088
4	252	19.40432
4	253	16.730162
4	254	12.254278
4	255	20.88758
4	256	7.0378184
4	257	12.555058
4	258	17.32566
4	259	19.211569
4	260	20.08185
4	261	20.543785
4	262	18.229696
4	263	13.070962
4	264	17.381433
4	265	9.942329
4	266	7.171078
4	267	18.713808
4	268	20.808598
4	269	17.46409
4	270	10.146244
4	271	21.066338
4	272	11.187476
4	273	15.222842
4	274	20.224411
4	275	21.61451
4	276	3.846302
4	277	17.528746
4	278	13.652832
4	279	17.502258
4	280	18.5769
4	281	22.51749
4	282	18.429903
4	283	18.370567
4	284	18.6965
4	285	17.708553
4	286	21.144003
4	287	7.0255027
4	288	17.276295
4	289	17.615627
4	290	2.9618452
4	291	20.768988
4	292	11.932527
4	293	16.93327
4	294	19.202272
4	295	13.48308
4	296	11.49483
4	297	18.403378
4	298	15.454322
4	299	5.1879277
4	300	12.912906
4	301	21.12126
4	302	13.18901
4	303	12.969095
4	304	17.123955
4	305	11.846179
4	306	17.56363
4	307	10.867315
4	308	18.841274
4	309	16.656015
4	310	17.986782
4	311	11.64543
4	312	11.261558
4	313	11.2694
4	314	14.237549
4	315	18.070702
4	316	23.055563
4	317	9.724882
4	318	13.18525
4	319	19.659533
4	320	9.657919
4	321	18.382534
4	322	18.735043
4	323	11.581313
4	324	17.168976
4	325	16.41021
4	326	17.272957
4	327	6.3972464
4	328	17.086334
4	329	14.567464
4	330	9.597618
4	331	17.3409
4	332	19.99856
4	333	17.80372
4	334	12.510975
4	335	17.119816
4	336	12.602013
4	337	20.474154
4	338	14.963486
4	339	14.234161
4	340	20.423487
4	341	10.892023
4	342	18.422482
4	343	18.14784
4	344	15.9461775
4	345	17.117605
4	346	17.43932
4	347	12.646602
4	348	9.043106
4	349	18.658953
4	350	17.667828
4	351	12.758182
4	352	14.3013
4	353	21.507872
4	354	9.11996
4	355	11.907191
4	356	16.63939
4	357	17.655355
4	358	1.7558292
4	359	19.0541
4	360	20.832296
4	361	15.178994
4	362	16.326649
4	363	21.749357
4	364	21.352947
4	365	17.04331
4	366	11.998435
4	367	14.298933
4	368	18.830761
4	369	21.088846
4	370	16.436657
4	371	6.3304257
4	372	20.728498
4	373	18.294333
4	374	7.738857
4	375	18.567501
4	376	19.411425
4	377	17.741722
4	378	13.094334
4	379	18.224424
4	380	20.45332
4	381	17.420374
4	382	9.928528
4	383	17.805529
4	384	16.243427
4	385	12.285838
4	386	19.720474
4	387	13.838763
4	388	16.238651
4	389	19.124756
4	390	12.8573065
4	391	16.24405
4	392	21.029026
4	393	18.660269
4	394	16.92482
4	395	1.7027723
4	396	18.159992
4	397	21.770021
4	398	16.385073
4	399	10.363715
4	400	21.735886
4	401	5.6518087
4	402	18.164007
4	403	14.707647
4	404	18.919273
4	405	4.89776
4	406	11.449332
4	407	9.344651
4	408	16.720516
4	409	12.676714
4	410	9.23401
4	411	11.375218
4	412	15.664895
4	413	18.614431
4	414	22.177132
4	415	16.26507
4	416	20.751873
4	417	19.218498
4	418	20.503563
4	419	20.816349
4	420	12.987397
4	421	21.820242
4	422	18.092602
4	423	17.311071
4	424	14.814268
4	425	14.165749
4	426	19.873442
4	427	12.636802
4	428	7.907707
4	429	19.42962
4	430	19.20327
4	431	13.928007
4	432	12.873418
4	433	7.477894
4	434	20.18649
4	435	16.484674
4	436	16.20878
4	437	17.36302
4	438	18.641386
4	439	13.859025
4	440	5.4328394
4	441	18.087618
4	442	12.248624
4	443	9.229032
4	444	13.972516
4	445	19.243275
4	446	7.7848697
4	447	20.362476
4	448	12.899227
4	449	18.401325
4	450	14.249312
4	451	6.0606356
4	452	18.914068
4	453	18.094343
4	454	21.282587
4	455	20.025398
4	456	13.675466
4	457	10.402361
4	458	4.4293537
4	459	15.0503435
4	460	21.226082
4	461	3.4154253
4	462	6.7887173
4	463	16.649345
4	464	20.583096
4	465	10.310809
4	466	20.788742
4	467	11.942507
4	468	20.514673
4	469	7.019026
4	470	17.527596
4	471	20.169744
4	472	14.5918865
4	473	17.264717
4	474	18.74908
4	475	13.533833
4	476	12.363218
4	477	17.36925
4	478	15.272339
4	479	19.50881
4	480	9.434256
4	481	17.81372
4	482	19.414082
4	483	14.383442
4	484	2.2377563
4	485	6.1847878
4	486	10.11873
4	487	17.575287
4	488	18.720314
4	489	14.147737
4	490	4.9413457
4	491	13.279583
4	492	9.874992
4	493	6.803781
4	494	5.8105206
4	495	20.302021
4	496	5.9898677
4	497	8.171972
4	498	17.106422
4	499	19.509995
4	500	20.188606
5	6	3.747967
5	7	17.508537
5	8	23.02258
5	9	14.406373
5	10	8.58169
5	11	17.600792
5	12	10.071548
5	13	13.383547
5	14	15.493498
5	15	20.900774
[truncated: 122,750 more rows]
