# Supplementary material for: CAVER 3.0: A Tool for the Analysis of Transport Pathways in Dynamic Protein Structures
Source: PLoS Comput Biol. 2012 Oct 18;8(10):e1002708. doi: 10.1371/journal.pcbi.1002708 (PMC3475669; doi:10.1371/journal.pcbi.1002708)
Supplement: Software S1 — CAVER 3.0 package containing CAVER 3.0 executable, source code, license, documentation and examples. The latest release of CAVER 3.0 can be downloaded from http://www.caver.cz. (ZIP) [file pcbi.1002708.s006.zip › caver_3.0/source_code/caver/test_data/clustering/1.tree.txt]

23	461	0.022782555	501
175	189	0.03389824	502
134	499	0.11718681	503
288	502	0.31802896	504
240	404	0.34652913	505
177	255	0.40015465	506
306	331	0.44513473	507
148	372	0.45433688	508
209	504	0.4647334	509
171	289	0.47436944	510
29	378	0.48157343	511
21	108	0.481833	512
184	339	0.48571417	513
198	451	0.49342406	514
256	287	0.51092166	515
243	394	0.51287997	516
242	512	0.5332428	517
52	81	0.556795	518
168	322	0.56345904	519
109	425	0.5740703	520
129	273	0.5752446	521
55	358	0.5769546	522
42	142	0.583168	523
83	420	0.5938381	524
57	326	0.60324115	525
308	519	0.611069	526
456	489	0.61959845	527
75	286	0.6357605	528
455	517	0.6511449	529
452	505	0.65223426	530
237	414	0.65607923	531
338	518	0.6633551	532
31	523	0.67227924	533
96	283	0.69511324	534
325	463	0.69538736	535
236	405	0.7086378	536
225	362	0.7161162	537
60	416	0.71993095	538
303	347	0.7331653	539
2	118	0.74454415	540
165	493	0.74675	541
251	377	0.7498449	542
180	400	0.75264305	543
71	516	0.7577307	544
111	492	0.75856084	545
329	472	0.76618737	546
473	509	0.7690702	547
392	419	0.77953833	548
260	500	0.7841175	549
43	155	0.78539544	550
307	341	0.78998584	551
192	527	0.7949198	552
13	351	0.79579246	553
159	257	0.8100417	554
126	477	0.81442916	555
40	277	0.8153204	556
65	434	0.8188602	557
409	511	0.8358923	558
448	524	0.8422296	559
54	388	0.8579611	560
20	360	0.8635072	561
36	346	0.8667494	562
291	506	0.87302274	563
367	513	0.87425077	564
154	460	0.87504524	565
98	422	0.8836355	566
315	373	0.88548094	567
49	135	0.89132595	568
354	443	0.8967338	569
238	531	0.9033811	570
330	486	0.90940917	571
4	47	0.91150665	572
418	495	0.9265911	573
232	438	0.93461525	574
542	547	0.940608	575
91	248	0.9431392	576
17	141	0.95505035	577
403	532	0.9557113	578
122	383	0.9721594	579
27	186	0.9879365	580
435	533	0.98885536	581
356	560	1.0004662	582
11	566	1.0024478	583
335	507	1.0029863	584
301	369	1.0140234	585
204	390	1.0174104	586
114	558	1.017489	587
254	559	1.024526	588
99	249	1.0277182	589
163	581	1.043124	590
181	541	1.0514857	591
386	550	1.0580858	592
213	561	1.068937	593
51	546	1.0698475	594
145	482	1.0731984	595
102	529	1.075519	596
107	304	1.0768718	597
384	408	1.0778308	598
146	467	1.0788754	599
78	515	1.07899	600
412	578	1.0842161	601
261	563	1.0937837	602
340	538	1.1038325	603
182	374	1.1071258	604
149	539	1.1200173	605
95	582	1.1361963	606
229	544	1.142866	607
139	170	1.1451565	608
137	534	1.1459454	609
187	221	1.1463349	610
217	314	1.1517646	611
24	557	1.1569097	612
89	562	1.1749345	613
253	345	1.1766334	614
44	117	1.1872653	615
201	246	1.1979172	616
487	567	1.2200105	617
398	537	1.2234393	618
82	284	1.2286971	619
10	576	1.2438968	620
106	479	1.2561729	621
220	355	1.2624795	622
328	575	1.2683817	623
207	604	1.2686838	624
90	350	1.2843848	625
14	272	1.2848511	626
483	601	1.2856661	627
119	319	1.28575	628
18	545	1.2873232	629
67	73	1.3042449	630
64	190	1.308743	631
97	112	1.3124483	632
206	551	1.3188758	633
440	490	1.319267	634
195	380	1.3228986	635
215	235	1.3264707	636
496	577	1.3295293	637
74	540	1.3324904	638
245	597	1.3468349	639
252	368	1.3580588	640
34	226	1.3744891	641
535	568	1.3840263	642
167	364	1.3962787	643
143	169	1.3985426	644
498	598	1.3987619	645
445	595	1.4007115	646
176	521	1.4134818	647
525	556	1.4190886	648
124	606	1.4197226	649
216	627	1.4229946	650
1	391	1.4274267	651
528	565	1.4327118	652
153	295	1.4407709	653
268	543	1.4465415	654
387	439	1.4485067	655
194	200	1.4532188	656
589	612	1.4664545	657
185	375	1.4690949	658
88	593	1.4705228	659
210	552	1.4763352	660
321	510	1.4825372	661
363	508	1.4901092	662
300	587	1.496445	663
69	396	1.5003395	664
250	617	1.510382	665
7	84	1.5117978	666
520	594	1.5145026	667
116	469	1.5293714	668
130	447	1.5325974	669
234	285	1.5560846	670
484	501	1.5643404	671
219	430	1.5658834	672
298	361	1.567579	673
605	660	1.5711881	674
297	441	1.5807993	675
514	600	1.5906466	676
334	588	1.6039509	677
608	655	1.6041996	678
344	618	1.6112982	679
258	661	1.61384	680
158	609	1.6306161	681
3	462	1.6345159	682
494	591	1.6478109	683
22	621	1.6555226	684
342	449	1.6585019	685
349	379	1.6686165	686
279	437	1.6741506	687
231	639	1.6818742	688
25	446	1.6906065	689
459	564	1.6932346	690
147	311	1.7032281	691
58	641	1.708485	692
596	659	1.7122971	693
470	614	1.7129474	694
70	309	1.7229878	695
348	569	1.7327704	696
59	619	1.732952	697
100	636	1.7332199	698
188	650	1.7358149	699
110	526	1.7375122	700
19	62	1.744826	701
471	652	1.7502282	702
228	444	1.753375	703
239	586	1.7795705	704
5	530	1.7842636	705
431	677	1.7845421	706
318	553	1.8052721	707
271	275	1.8196982	708
160	632	1.8264155	709
105	657	1.8289154	710
607	645	1.8319746	711
161	244	1.8352861	712
113	634	1.8410051	713
63	389	1.8630174	714
68	635	1.8631257	715
580	624	1.8636523	716
427	620	1.8759612	717
16	263	1.9046183	718
415	590	1.9223818	719
395	572	1.9244235	720
193	638	1.9353718	721
178	584	1.9390725	722
101	276	1.9459877	723
46	413	1.9688118	724
26	630	1.9693534	725
32	417	1.9766915	726
267	628	1.9932594	727
421	654	2.0040157	728
646	697	2.0145133	729
466	548	2.0215054	730
199	478	2.0248113	731
79	402	2.0250928	732
450	475	2.039724	733
224	573	2.0409024	734
503	672	2.0463283	735
92	720	2.0480402	736
293	694	2.0509675	737
631	705	2.0512056	738
128	156	2.0624676	739
359	666	2.0637736	740
266	683	2.0693078	741
264	688	2.0717268	742
305	622	2.0735464	743
214	424	2.0798855	744
208	649	2.0804262	745
585	643	2.1002274	746
320	407	2.106353	747
616	693	2.1117785	748
365	664	2.1292052	749
337	602	2.1563506	750
310	579	2.1613264	751
222	436	2.1857271	752
371	713	2.1865351	753
151	211	2.189047	754
157	205	2.1988251	755
121	687	2.1990821	756
637	676	2.209794	757
76	196	2.213714	758
270	629	2.2161458	759
223	648	2.2228556	760
173	433	2.24275	761
522	723	2.2616868	762
35	711	2.2730627	763
485	668	2.2741807	764
343	684	2.2975447	765
183	691	2.301556	766
72	665	2.3033419	767
61	708	2.307713	768
702	728	2.3094864	769
39	681	2.3385906	770
269	555	2.344324	771
292	663	2.3457422	772
324	642	2.346891	773
464	730	2.3563879	774
15	313	2.3581388	775
50	583	2.3723936	776
393	751	2.3887885	777
85	704	2.3903143	778
640	738	2.4029655	779
191	740	2.4124277	780
212	662	2.4176896	781
265	323	2.429853	782
675	680	2.4326234	783
120	771	2.4418952	784
611	653	2.4460554	785
714	765	2.4582083	786
599	706	2.4717476	787
144	399	2.4747443	788
336	707	2.483203	789
123	685	2.4954536	790
53	536	2.4979033	791
678	778	2.4999247	792
9	281	2.5189974	793
332	748	2.5402796	794
28	745	2.5410566	795
127	709	2.5583506	796
86	382	2.5941415	797
610	756	2.595271	798
115	162	2.5993989	799
353	570	2.6103172	800
718	744	2.6310973	801
741	764	2.6338496	802
658	770	2.6447988	803
77	749	2.645373	804
669	700	2.6476536	805
37	45	2.69004	806
690	752	2.7152734	807
327	753	2.7219272	808
667	703	2.7511914	809
481	760	2.759159	810
33	93	2.77193	811
722	737	2.777822	812
140	670	2.782526	813
410	480	2.7853775	814
87	758	2.7866945	815
381	780	2.7919126	816
312	465	2.7939267	817
317	761	2.7948885	818
671	791	2.7970924	819
262	735	2.7978518	820
719	807	2.8044047	821
376	692	2.8132179	822
644	792	2.8308043	823
6	783	2.8349276	824
442	476	2.85587	825
241	454	2.8610997	826
172	549	2.8614492	827
280	776	2.869936	828
715	726	2.8719432	829
647	674	2.893301	830
333	370	2.897134	831
729	779	2.9012318	832
701	767	2.9346485	833
468	732	2.9395766	834
695	790	2.9455187	835
104	131	2.9488606	836
290	736	2.9558053	837
747	817	3.0273914	838
218	682	3.095396	839
411	432	3.096979	840
138	592	3.1031716	841
103	294	3.1146076	842
233	784	3.1183612	843
679	798	3.1416233	844
457	814	3.149901	845
299	808	3.1507497	846
554	801	3.1539936	847
41	623	3.17784	848
574	746	3.1862402	849
136	820	3.1950066	850
274	816	3.2105193	851
689	757	3.2120528	852
80	819	3.2283318	853
710	794	3.2329485	854
366	626	3.2382874	855
302	825	3.2466908	856
197	811	3.2528563	857
721	742	3.2667022	858
94	259	3.297571	859
763	773	3.3081367	860
762	837	3.3278255	861
651	673	3.3408957	862
613	810	3.3432283	863
772	809	3.3566916	864
426	813	3.3628542	865
733	785	3.3631146	866
603	725	3.3688698	867
357	786	3.3696156	868
777	865	3.3764362	869
12	845	3.3795102	870
571	775	3.4128788	871
699	787	3.4129014	872
429	796	3.418239	873
815	818	3.4224305	874
803	827	3.4507334	875
282	843	3.4536266	876
48	805	3.4551327	877
166	278	3.4664059	878
385	766	3.486702	879
724	836	3.5105476	880
38	789	3.5277138	881
750	769	3.5942972	882
316	781	3.6061254	883
423	453	3.609467	884
847	866	3.6162152	885
832	848	3.6282358	886
804	833	3.6292408	887
230	802	3.638125	888
56	864	3.6471112	889
179	799	3.7252736	890
717	823	3.7357059	891
203	822	3.7397375	892
698	846	3.743117	893
754	828	3.7469192	894
625	812	3.748529	895
755	795	3.7608342	896
739	842	3.830801	897
743	788	3.8415792	898
202	886	3.8491068	899
774	859	3.8873265	900
869	895	3.923507	901
853	861	3.9252503	902
133	712	3.9275007	903
633	879	3.9553711	904
855	881	3.9636962	905
851	857	3.9704	906
768	800	4.041541	907
164	727	4.060149	908
458	902	4.09209	909
734	849	4.105601	910
831	858	4.1298122	911
66	829	4.1388755	912
821	862	4.1598144	913
656	830	4.266702	914
826	897	4.2937465	915
850	875	4.303198	916
150	401	4.3047	917
296	797	4.3260603	918
125	852	4.3747735	919
868	880	4.3906183	920
872	889	4.402844	921
824	860	4.4322143	922
883	892	4.465469	923
397	867	4.487161	924
615	894	4.5319505	925
686	884	4.544693	926
835	910	4.558881	927
840	856	4.5591846	928
854	907	4.564826	929
841	863	4.5974216	930
838	874	4.605106	931
905	918	4.6622233	932
839	893	4.674476	933
759	782	4.7455206	934
731	878	4.7874813	935
474	887	4.803752	936
908	915	4.8126183	937
352	898	4.9142523	938
871	904	4.9380565	939
876	923	5.023095	940
890	933	5.072274	941
911	924	5.0916734	942
834	877	5.167508	943
227	900	5.1843085	944
8	935	5.197028	945
152	937	5.239415	946
901	916	5.241933	947
30	896	5.2749233	948
920	925	5.319233	949
488	927	5.342974	950
716	919	5.362224	951
174	931	5.4361863	952
888	909	5.524581	953
873	940	5.5262933	954
428	939	5.558661	955
247	928	5.6588984	956
870	885	5.76305	957
696	951	5.7671866	958
906	943	5.8438234	959
806	934	5.963407	960
913	938	6.0828114	961
912	930	6.1401863	962
891	932	6.1689715	963
936	948	6.188645	964
899	922	6.2744403	965
926	947	6.293046	966
942	949	6.3124695	967
914	921	6.3337116	968
793	944	6.3412156	969
491	956	6.3587017	970
132	882	6.397343	971
406	963	6.5391626	972
497	968	6.5427785	973
929	971	6.5589223	974
952	970	6.9523964	975
844	972	6.999521	976
946	965	7.0522933	977
903	960	7.1564636	978
917	941	7.1956573	979
957	978	7.7060804	980
945	967	7.710745	981
954	969	7.98349	982
962	973	8.001971	983
950	974	8.093542	984
961	976	8.124455	985
958	975	8.134395	986
955	979	8.342645	987
953	986	8.547492	988
959	964	8.707443	989
981	983	11.052078	990
984	989	11.078132	991
980	988	11.106198	992
966	982	11.886311	993
977	985	12.029584	994
987	992	13.779366	995
990	993	14.753201	996
991	994	15.112907	997
995	996	16.868244	998
997	998	17.908106	999
