# Supplementary material for: CAVER 3.0: A Tool for the Analysis of Transport Pathways in Dynamic Protein Structures
Source: PLoS Comput Biol. 2012 Oct 18;8(10):e1002708. doi: 10.1371/journal.pcbi.1002708 (PMC3475669; doi:10.1371/journal.pcbi.1002708)
Supplement: Software S1 — CAVER 3.0 package containing CAVER 3.0 executable, source code, license, documentation and examples. The latest release of CAVER 3.0 can be downloaded from http://www.caver.cz. (ZIP) [file pcbi.1002708.s006.zip › caver_3.0/source_code/caver/test_data/bin/atom_radii.csv]

number	symbol	name	van der Waals
0	Unk	VDW_radius_unknown	200
1	H	hydrogen	120
2	He	helium	140
3	Li	lithium	182
4	Be	beryllium	153
5	B	boron	192
6	C	carbon	170
7	N	nitrogen	155
8	O	oxygen	152
9	F	fluorine	147
10	Ne	neon	154
11	Na	sodium	227
12	Mg	magnesium	173
13	Al	aluminium	184
14	Si	silicon	210
15	P	phosphorus	180
16	S	sulfur	180
17	Cl	chlorine	175
18	Ar	argon	188
19	K	potassium	275
20	Ca	calcium	231
21	Sc	scandium	211
22	Ti	titanium	no data
23	V	vanadium	no data
24	Cr	chromium	no data
25	Mn	manganese	no data
26	Fe	iron	160
27	Co	cobalt	no data
28	Ni	nickel	163
29	Cu	copper	140
30	Zn	zinc	139
31	Ga	gallium	187
32	Ge	germanium	211
33	As	arsenic	185
34	Se	selenium	190
35	Br	bromine	185
36	Kr	krypton	202
37	Rb	rubidium	303
38	Sr	strontium	249
39	Y	yttrium	no data
40	Zr	zirconium	no data
41	Nb	niobium	no data
42	Mo	molybdenum	no data
43	Tc	technetium	no data
44	Ru	ruthenium	no data
45	Rh	rhodium	no data
46	Pd	palladium	163
47	Ag	silver	172
48	Cd	cadmium	158
49	In	indium	193
50	Sn	tin	217
51	Sb	antimony	206
52	Te	tellurium	206
53	I	iodine	198
54	Xe	xenon	216
55	Cs	caesium	343
56	Ba	barium	268
57	La	lanthanum	no data
58	Ce	cerium	no data
59	Pr	praseodymium	no data
60	Nd	neodymium	no data
61	Pm	promethium	no data
62	Sm	samarium	no data
63	Eu	europium	no data
64	Gd	gadolinium	no data
65	Tb	terbium	no data
66	Dy	dysprosium	no data
67	Ho	holmium	no data
68	Er	erbium	no data
69	Tm	thulium	no data
70	Yb	ytterbium	no data
71	Lu	lutetium	no data
72	Hf	hafnium	no data
73	Ta	tantalum	no data
74	W	tungsten	no data
75	Re	rhenium	no data
76	Os	osmium	no data
77	Ir	iridium	no data
78	Pt	platinum	175
79	Au	gold	166
80	Hg	mercury	155
81	Tl	thallium	196
82	Pb	lead	202
83	Bi	bismuth	207
84	Po	polonium	197
85	At	astatine	202
86	Rn	radon	220
87	Fr	francium	348
88	Ra	radium	283
89	Ac	actinium	no data
90	Th	thorium	no data
91	Pa	protactinium	no data
92	U	uranium	186
93	Np	neptunium	no data
94	Pu	plutonium	no data
95	Am	americium	no data
96	Cm	curium	no data
97	Bk	berkelium	no data
98	Cf	californium	no data
99	Es	einsteinium	no data
100	Fm	fermium	no data
101	Md	mendelevium	no data
102	No	nobelium	no data
103	Lr	lawrencium	no data
104	Rf	rutherfordium	no data
105	Db	dubnium	no data
106	Sg	seaborgium	no data
107	Bh	bohrium	no data
108	Hs	hassium	no data
109	Mt	meitnerium	no data
110	Ds	darmstadtium	no data
111	Rg	roentgenium	no data
112	Cn	copernicium	no data
113	Uut	ununtrium	no data
114	Uuq	ununquadium	no data
115	Uup	ununpentium	no data
116	Uuh	ununhexium	no data
